# Supplementary material for: Diagnostic value of maternal alpha-fetoprotein variants in second-trimester biochemical screening for trisomy 21 and 18
Source: Sci Rep. 2022 Aug 10;12:13605. doi: 10.1038/s41598-022-16807-x (PMC9365830; doi:10.1038/s41598-022-16807-x)
Supplement: Supplementary file 1 — Supplementary Information 1. [file 41598_2022_16807_MOESM1_ESM.xlsx]

## Sheet: Sheet1
No	Age	AFP	AFPMoM	HCGB	HCGBMoM	weight	maternal age	maternal age2	AFPL2	AFPL3	AFPL2MoM	AFPL3MoM	log_HCGBMoM	log_AFPMoM	log_AFPL2MoM	log_AFPL3MoM	label	log_AFPMoM-log_HCGBMoM	risk-log_AFPMoM-log_HCGBMoM	log_AFPL2MoM-log_HCGBMoM	risk-log_AFPL2MoM-log_HCGBMoM	log_AFPL3MoM-log_HCGBMoM	risk-log_AFPL3MoM-log_HCGBMoM	log_AFPL2MoM-log_AFPL3MoM	risk-log_AFPL2MoM-log_AFPL3MoM	log_AFPL2MoM-log_AFPL3MoM-log_HCGBMoM	risk-log_AFPL2MoM-log_AFPL3MoM-log_HCGBMoM
711	28	9.19	0.271532	4.55	0.149329	71	15	105	6.1	0.01	1.40177	0.00850889	-0.825855	-0.566179	0.146676	-2.07013	1	22670.5	0.0514298	132.323	8.81136	4.9616e+09	2.34993e-07	7.40075e+22	1.57544e-20	2.3677e+25	4.92436e-23
830	27	33.7	1.00986	52.7	2.99977	51	17	117	3.62	0.04	0.613325	0.0291007	0.477088	0.00426255	-0.21231	-1.5361	0	4.06313e-06	3.0753e+08	5.71449e-06	2.18661e+08	0.0808667	15451.8	1.15958e+08	1.07758e-05	1844.71	0.677361
819	36	40.5	1.21363	14.1	0.802594	46.2	17	117	1.95	0.05	0.330382	0.0363759	-0.0955039	0.0840877	-0.480984	-1.43919	0	0.00294302	117154	0.00139399	247338	56.4386	6.10904	4055.56	0.0850156	91.0446	3.787
800	34	28.1	0.708433	4.09	0.313517	65.5	18	125	2.69	0.07	0.52892	0.051757	-0.50374	-0.149701	-0.27661	-1.28603	0	3.0614	171.014	0.768506	681.245	1459.73	0.358655	21891.5	0.0239153	84103.3	0.00622498
788	25	40.5	1.0468	54.9	4.04769	54	18	124	4.77	0.09	0.921355	0.0663057	0.607207	0.0198638	-0.0355729	-1.17845	0	5.85291e-07	2.35724e+09	2.62118e-06	5.26357e+08	0.000256509	5.37865e+06	604053	0.00228403	2.09123	659.743
818	32	35.2	1.10514	53.8	2.64594	65	16	113	5.85	0.11	0.967412	0.081372	0.42258	0.0434161	-0.0143884	-1.08953	0	5.59394e-06	1.32305e+08	3.50783e-05	2.10987e+07	0.00155739	475223	109861	0.00673675	5.05038	146.545
815	33	22.7	0.690573	19.6	1.07649	46.8	17	116	0.85	0.12	0.142225	0.0874654	0.0320106	-0.16079	-0.847023	-1.05816	0	0.00785712	79999.5	7.19095e-06	8.74107e+07	0.218918	2871.24	0.00233312	269410	5.73407e-06	1.0962e+08
826	33	45.1	1.278	65.7	4.16626	50	17	120	5.85	0.12	1.04414	0.0874051	0.619747	0.10653	0.018759	-1.05846	0	2.02106e-07	3.11008e+09	2.84637e-06	2.20831e+08	7.50252e-05	8.37807e+06	111068	0.00565929	0.356556	1762.88
805	30	39.7	1.20774	30	1.64769	52	17	116	4.04	0.13	0.675989	0.0947542	0.216876	0.0819745	-0.170061	-1.0234	0	5.8164e-05	1.65999e+07	0.000232626	4.15052e+06	0.0145716	66260.2	847.107	1.13978	0.477094	2023.75
829	33	18.5	0.562802	2.18	0.119732	65.5	17	116	2.87	0.15	0.48022	0.109332	-0.921789	-0.249644	-0.31856	-0.961254	0	654.667	0.960131	55.0854	11.4108	6813.58	0.0922519	14.3273	43.8718	4451.4	0.141206
797	33	20.2	0.614519	3.85	0.211454	56	17	116	5.78	0.17	0.967132	0.123909	-0.674785	-0.211465	-0.0145142	-0.906896	0	36.7749	17.0923	17.6452	35.6225	306.055	2.05377	2005.53	0.313416	57410.6	0.0109486
809	33	45.6	1.43903	57.1	2.70031	55.5	16	112	3.44	0.21	0.573225	0.156688	0.431414	0.158071	-0.241675	-0.804964	0	1.71692e-06	3.66101e+08	8.76988e-06	7.16733e+07	0.000170096	3.69536e+06	5.86576	107.159	0.000167536	3.75182e+06
657	25	22.5	0.637582	2.65	0.168046	49	17	120	3.63	0.24	0.647903	0.17481	-0.774573	-0.195464	-0.18849	-0.757433	1	84.3042	16.3654	24.1968	57.0188	318.803	4.32767	7.44973	185.198	490.839	2.81085
833	25	40.3	1.09269	45.4	3.10083	59	17	122	1.26	0.25	0.234089	0.182972	0.491478	0.0384983	-0.630619	-0.737615	0	2.32828e-06	5.92573e+08	1.48648e-07	9.2815e+09	5.04834e-05	2.73293e+07	0.00858668	160676	5.77869e-08	2.38752e+10
783	29	38.7	1.07331	55.9	3.67782	61	17	121	2.37	0.25	0.431522	0.182478	0.56559	0.0307262	-0.364997	-0.738789	0	9.21563e-07	1.16173e+09	5.71658e-07	1.87281e+09	1.81672e-05	5.89308e+07	0.385473	2777.38	1.42738e-06	7.50048e+08
782	28	20.5	0.644219	63.6	2.63631	52	16	109	3.81	0.31	0.681819	0.240608	0.420997	-0.190967	-0.166331	-0.61869	0	9.30788e-05	1.25264e+07	1.6165e-05	7.21274e+07	7.32472e-05	1.59179e+07	1.98256	588.1	7.35938e-05	1.58429e+07
56	30.63	27.9	0.86905	16.1	0.634358	62.5	15	108	1.07493	0.320592	0.200925	0.253439	-0.197666	-0.0609554	-0.696965	-0.596127	0	0.0385052	23262.6	0.000688053	1.30184e+06	0.18165	4931.1	0.00258143	346991	0.000126582	7.07629e+06
223	27.14	42.2	1.11758	34	2.41209	50	18	123	1.69731	0.327483	0.32166	0.240437	0.382393	0.0482785	-0.492604	-0.618999	0	9.10507e-06	1.36032e+08	2.47445e-06	5.00547e+08	0.000123526	1.00268e+07	0.0286471	43235.7	1.07281e-06	1.15452e+09
781	28	27.1	0.812086	43.2	2.45901	49	17	117	0.48	0.33	0.0813248	0.240081	0.390761	-0.0903981	-1.08978	-0.619642	0	3.76194e-05	3.09931e+07	2.35461e-09	4.95174e+11	0.000110683	1.05341e+07	4.75752e-05	2.45074e+07	6.24643e-10	1.86658e+12
406	28.13	57	1.04599	4.87	0.554502	49	20	138	1.23898	0.33413	0.243859	0.24792	-0.256097	0.0195287	-0.612861	-0.605688	0	0.0352252	32765.8	0.00318739	362109	0.382678	3016.07	0.00663594	173929	0.00073483	1.57068e+06
808	32	40.4	1.16818	38.1	2.32985	65	17	119	4.76	0.34	0.833535	0.247312	0.367328	0.0675084	-0.0790763	-0.606755	0	9.21539e-06	8.03119e+07	5.33586e-05	1.38704e+07	0.000143226	5.16739e+06	5.83748	126.785	0.000508083	1.45666e+06
98	30.23	29.1	0.885273	16.7	0.917215	55	17	116	1.76942	0.346049	0.296066	0.252228	-0.037529	-0.052923	-0.528611	-0.598207	0	0.00528508	177914	0.000449325	2.09267e+06	0.0258152	36424	0.0171006	54985.7	0.000143589	6.54848e+06
824	34	14.16	0.446858	65.6	3.10229	53.6	16	112	2.72	0.36	0.453248	0.268608	0.491682	-0.349831	-0.343664	-0.57088	0	0.000409015	1.28e+06	1.874e-06	2.79371e+08	2.28423e-05	2.29198e+07	0.133741	3914.6	1.43703e-06	3.64321e+08
660	32.91	15.5	0.464477	3.84	0.218579	60.5	17	117	7.39	0.36	1.25206	0.261906	-0.660392	-0.333036	0.0976262	-0.581854	1	144.006	4.43311	21.3211	29.942	34.6324	18.4335	52.0519	12.2646	1223.58	0.521743
44	29.49	36.4	1.1487	43.2	2.04297	46	16	112	0.793044	0.361161	0.132149	0.269475	0.310262	0.0602076	-0.878936	-0.569482	0	2.10315e-05	4.85062e+07	1.16178e-07	8.78098e+09	0.000261638	3.89912e+06	0.000427323	2.38732e+06	2.33824e-08	4.36293e+10
430	34.37	61.5	1.15287	13.8	1.55622	61.9	20	137	2.01788	0.369037	0.404093	0.275324	0.19207	0.0617811	-0.393519	-0.560156	0	9.65029e-05	5.04672e+06	7.11703e-05	6.84308e+06	0.00118579	410718	0.0696659	6990.84	3.75949e-05	1.29545e+07
787	24	33.7	0.766795	45.1	4.04014	45	18	129	5.08	0.37	1.05146	0.277216	0.606397	-0.11532	0.0217926	-0.557182	0	2.97157e-06	4.80417e+08	3.46375e-06	4.12152e+08	4.43406e-06	3.2196e+08	12.8767	110.866	5.24796e-05	2.72028e+07
801	27	29.5	0.930954	49.5	2.3409	63.6	16	112	3.05	0.37	0.508238	0.27607	0.369383	-0.0310718	-0.293933	-0.558981	0	2.49604e-05	5.00606e+07	1.41641e-05	8.82182e+07	0.00011409	1.09522e+07	0.225489	5541.46	1.36899e-05	9.12744e+07
789	28	39.2	1.23072	61.1	3.00496	55.7	16	113	1.99	0.37	0.329086	0.273706	0.477839	0.0901595	-0.482691	-0.562716	0	1.67584e-06	6.95737e+08	7.27906e-07	1.60178e+09	2.67197e-05	4.3636e+07	0.0254203	45866.6	2.63852e-07	4.41893e+09
18	31.24	41.4	1.30916	30.8	1.3978	53	16	111	1.12579	0.381004	0.190432	0.287351	0.145446	0.116994	-0.72026	-0.541587	0	0.000108041	7.65136e+06	6.58654e-06	1.25508e+08	0.00200844	411593	0.00206294	400720	1.27223e-06	6.4977e+08
236	29.37	38.3	1.20955	22.6	0.981778	52	16	110	1.87384	0.395628	0.324476	0.30231	-0.0079867	0.0826227	-0.488817	-0.519548	0	0.00101038	1.0221e+06	0.000434391	2.37738e+06	0.0128393	80433.5	0.0208201	49601.6	0.000125517	8.22764e+06
239	25.88	45.6	1.17862	24.5	1.80635	55.8	18	124	2.65652	0.405724	0.513124	0.298909	0.256801	0.0713736	-0.289778	-0.524461	0	3.81259e-05	3.48418e+07	6.49509e-05	2.0452e+07	0.000443616	2.99443e+06	0.188841	7034.35	5.09761e-05	2.60588e+07
231	29.51	56.5	1.46035	10.1	0.744657	53	18	124	2.38641	0.408248	0.460951	0.300768	-0.128044	0.164457	-0.336346	-0.521768	0	0.00237351	428923	0.00624055	163135	0.0568249	17915.6	0.109514	9296.11	0.00355184	286627
817	27	30	0.756335	64.6	4.95188	57	18	125	1.6	0.41	0.314599	0.303148	0.69477	-0.121286	-0.502242	-0.518345	0	9.71088e-07	1.28674e+09	2.86085e-08	4.36771e+10	1.11288e-06	1.1228e+09	0.018057	69199.3	8.78725e-09	1.42199e+11
825	37	34.8	1.09821	47.4	2.24159	59.5	16	112	1.44	0.41	0.239955	0.305915	0.350557	0.0406854	-0.619871	-0.514399	0	1.49754e-05	1.82797e+07	1.16362e-06	2.35253e+08	0.000123932	2.20883e+06	0.00553043	49497.9	2.60861e-07	1.04939e+09
43	25.93	29.7	0.932459	22.1	1.0869	52	16	113	1.49669	0.422896	0.247507	0.312835	0.0361904	-0.0303701	-0.606412	-0.504684	0	0.00170023	779414	8.62918e-05	1.5357e+07	0.00698547	189706	0.00629079	210655	1.84709e-05	7.17444e+07
190	30.09	38	0.781569	10	1.03021	55	19	133	2.29921	0.425915	0.479664	0.320827	0.0129274	-0.107033	-0.319063	-0.49373	0	0.00521244	183347	0.00122118	782592	0.00898224	106397	0.114691	8332.69	0.000666503	1.43388e+06
256	28.42	36.2	1.14473	11.6	0.526445	52	16	111	2.98193	0.446106	0.504405	0.336451	-0.278647	0.0587026	-0.297221	-0.473078	0	0.0327801	34388.1	0.0498284	22622.6	0.287302	3923.56	0.130788	8618.91	0.0266259	42336.5
181	30.02	39.5	1.20166	14.4	0.790892	58	17	116	2.2035	0.446947	0.368699	0.32577	-0.101883	0.0797811	-0.433328	-0.487089	0	0.0032984	292062	0.00221226	435455	0.0362291	26590.2	0.0337816	28516.7	0.000697449	1.38123e+06
822	33	18.1	0.563747	26.9	1.37381	64.5	16	114	2.29	0.45	0.378229	0.330681	0.137927	-0.248916	-0.422246	-0.480591	0	0.00700076	89785.4	0.000115045	5.46367e+06	0.00176622	355883	0.0370971	16943.8	3.83358e-05	1.63963e+07
713	27.02	17.1	0.389086	2.77	0.248142	54	18	129	4.38	0.46	0.906574	0.344646	-0.6053	-0.409954	-0.042597	-0.462626	1	244.702	5.10003	7.53568	165.61	11.4164	109.315	2.04597	609.972	21.9642	56.819
459	29.69	25.1	0.556627	10.3	0.957961	58	19	130	1.47953	0.460137	0.308221	0.345569	-0.0186521	-0.254435	-0.511138	-0.461465	0	0.0482806	20690.8	0.000411489	2.42768e+06	0.0118956	83977.6	0.0151536	65922.6	0.00010029	9.96081e+06
280	28.7	44.5	1.40535	11.8	0.51261	48.8	16	110	1.80694	0.465326	0.312891	0.355568	-0.290213	0.147784	-0.504607	-0.449077	0	0.0191338	57508.1	0.0124536	88355.5	0.302666	3635.51	0.0159452	69008.1	0.00288526	381369
384	22.54	35.5	0.917566	4.67	0.344311	51	18	124	1.47286	0.471989	0.284491	0.347728	-0.463048	-0.0373629	-0.545931	-0.45876	0	0.629135	2353.41	0.0681812	21715.8	2.29985	643.785	0.0109972	134635	0.0142332	104025
127	30.72	65.1	1.44368	5.45	0.506882	49	19	130	2.3446	0.483701	0.488436	0.363266	-0.295093	0.159472	-0.311192	-0.439775	0	0.0187342	47272.3	0.0553021	16014	0.31065	2850.83	0.0979423	9042.16	0.0235553	37597
160	26.8	39.5	1.21732	5.54	0.293503	54	16	115	2.56213	0.484149	0.424961	0.354046	-0.532387	0.0854051	-0.371651	-0.45094	0	0.49287	2566.11	0.575672	2197.02	4.87866	259.243	0.0561663	22518.2	0.191496	6604.64
394	32.31	28.9	0.674766	8.98	0.774105	70	18	128	2.30666	0.484803	0.47304	0.362188	-0.1112	-0.170847	-0.325102	-0.441066	0	0.0482368	14616.9	0.00548318	128588	0.0346769	20332.6	0.085799	8217.72	0.00226007	311969
195	25.14	30.4	0.959356	12.2	0.57695	61	16	112	4.50901	0.486068	0.75136	0.362672	-0.238862	-0.0180202	-0.124152	-0.440486	0	0.040714	33701.2	0.0831698	16497.7	0.160435	8552.43	0.682596	2010.14	0.106304	12907.4
382	25.24	61.4	1.54796	14.6	1.11915	41	18	125	2.5385	0.488337	0.499132	0.361069	0.04889	0.189761	-0.301785	-0.442409	0	0.000213752	6.39326e+06	0.000873132	1.56514e+06	0.00481495	283818	0.10868	12574.3	0.000409256	3.33916e+06
170	33.02	33.8	1.04166	44.4	2.35226	50	16	115	2.09989	0.490875	0.348293	0.358964	0.371486	0.0177247	-0.458055	-0.444949	0	1.43576e-05	4.36277e+07	3.86684e-06	1.6199e+08	7.46674e-05	8.38906e+06	0.0243408	25734.1	1.11301e-06	5.62787e+08
435	21.5	76.6	1.35062	6.47	0.735005	43.4	20	140	1.97721	0.49364	0.373296	0.360736	-0.13371	0.130532	-0.427946	-0.44281	0	0.00325613	463255	0.00341967	441101	0.0458327	32911.4	0.0321047	46984.4	0.000974998	1.5471e+06
363	23.7	46	1.18896	13.8	1.01745	58	18	124	2.48969	0.494523	0.4809	0.36433	0.00751372	0.0751666	-0.317945	-0.438505	0	0.00088804	1.62156e+06	0.0013173	1.09316e+06	0.00797844	180488	0.0911886	15791.6	0.000562766	2.55881e+06
32	31.52	28.4	0.875238	10.1	0.535087	54	16	115	2.42924	0.504915	0.40292	0.369232	-0.271576	-0.0578737	-0.394781	-0.432701	0	0.087944	9036.92	0.0234293	33920.9	0.230238	3451.83	0.0428864	18531.4	0.00706547	112483
365	24.77	44.7	0.966355	16.5	1.59107	64.5	19	131	1.89179	0.507337	0.395502	0.381688	0.201689	-0.0148632	-0.402852	-0.418291	0	0.000182327	7.6326e+06	5.83572e-05	2.38468e+07	0.000640753	2.17187e+06	0.0386838	35974.5	1.79729e-05	7.74293e+07
461	29.82	34.9	1.08709	20.6	0.811663	58	15	108	1.69836	0.510302	0.317457	0.403411	-0.0906244	0.0362658	-0.498315	-0.394252	0	0.00419956	234554	0.00113546	867510	0.0234458	42012.7	0.0167559	58786.6	0.000271613	3.62658e+06
267	25.69	32.9	1.01153	17.9	0.66734	50	15	107	1.58459	0.511307	0.313052	0.412907	-0.175653	0.00497944	-0.504383	-0.384147	0	0.0155597	86133.8	0.00309694	432757	0.0636949	21041.2	0.0160628	83436.1	0.000726258	1.84538e+06
246	24.05	45.6	1.17862	17.4	1.28287	46	18	124	1.24855	0.513831	0.241165	0.378555	0.108184	0.0713736	-0.617686	-0.421872	0	0.000258518	5.5139e+06	3.04017e-05	4.68869e+07	0.00214129	665693	0.00615598	231554	7.01488e-06	2.03202e+08
54	25.9	57	1.29695	9.95	0.89134	50	18	129	2.59031	0.517703	0.536144	0.387879	-0.0499567	0.112925	-0.270719	-0.411303	0	0.00132638	1.00055e+06	0.0036927	359386	0.0149628	88693.6	0.129877	10218.2	0.00172833	767852
462	25.57	22.3	0.673731	26.8	0.940355	52	15	106	2.24965	0.518518	0.475911	0.429096	-0.0267081	-0.171513	-0.322475	-0.367446	0	0.0180507	74649.7	0.00196022	687411	0.00997371	135103	0.0712193	18920.2	0.000659624	2.0428e+06
262	30.28	39.9	0.980751	6.84	0.545266	53	18	126	2.28858	0.52645	0.457312	0.390659	-0.263391	-0.00844108	-0.339788	-0.408202	0	0.0495194	18876.7	0.0313384	29828.1	0.19364	4827.34	0.0672337	13903.2	0.0106707	87600.8
179	28.55	35.2	1.11311	11.4	0.517368	64	16	111	2.62906	0.530332	0.444715	0.399974	-0.2862	0.0465367	-0.351918	-0.397969	0	0.0396554	28113.8	0.0378376	29464.5	0.245558	4540.12	0.058749	18976.7	0.0119823	93042.6
26	28.32	45	1.4201	16.1	0.761385	46	16	112	2.16643	0.532255	0.361004	0.397134	-0.118396	0.152319	-0.442488	-0.401063	0	0.00229665	494914	0.00252652	449884	0.0335028	33926.9	0.0267245	42531.8	0.000655052	1.7352e+06
377	31.61	28.4	0.858026	45	1.57895	48.6	15	106	2.58934	0.535174	0.547773	0.44288	0.19837	-0.0664997	-0.261399	-0.353714	0	0.000333718	2.35073e+06	0.000168455	4.65693e+06	0.000567142	1.38322e+06	0.116275	6746.75	6.90047e-05	1.13685e+07
723	29	22	0.694779	3.89	0.168987	49	16	110	6.88	0.54	1.19135	0.412628	-0.772146	-0.158153	0.0760385	-0.384441	1	55.1389	19.4165	64.8732	16.5031	52.7682	20.2888	3.72345	287.531	252.465	4.24061
367	22.09	34.2	0.778172	11.6	1.03915	57	18	129	3.38044	0.546662	0.699685	0.409576	0.0166782	-0.108924	-0.155097	-0.387665	0	0.00509116	293358	0.00320386	466166	0.00614224	243158	0.354773	4209.83	0.00241807	617655
778	22	37.4	1.18026	71.5	3.3813	54.6	16	112	3.82	0.55	0.636547	0.410374	0.529084	0.0719778	-0.19617	-0.38682	0	9.93606e-07	1.50558e+09	3.11341e-06	4.80487e+08	7.61875e-06	1.96351e+08	0.237909	6287.91	1.97392e-06	7.57856e+08
490	31.35	20.9	0.651008	32.8	1.29236	71	15	108	3.78818	0.550747	0.708087	0.435384	0.111382	-0.186413	-0.149914	-0.361127	0	0.00417056	195208	0.00100446	810511	0.00175015	465175	0.324375	2509.83	0.000682158	1.19346e+06
189	27.89	28	0.872094	55.1	2.81401	67	16	114	2.01847	0.55211	0.333381	0.405716	0.449326	-0.0594367	-0.477059	-0.391778	0	1.20761e-05	9.73609e+07	1.13353e-06	1.03724e+09	2.27689e-05	5.16378e+07	0.0199548	58919.9	3.10285e-07	3.78921e+09
106	33.78	46.3	1.312	5.36	0.339896	54	17	120	1.85727	0.554544	0.331495	0.403917	-0.468654	0.117935	-0.479523	-0.393708	0	0.189783	2876.46	0.12528	4357.45	1.97713	276.109	0.0195486	27925.5	0.0283093	19283.5
679	25	15.5	0.42988	0.85	0.0559239	58.6	17	121	3.39	0.56	0.61724	0.408752	-1.2524	-0.366653	-0.209546	-0.388541	1	52701	0.0261793	2614.48	0.527706	6433.61	0.214448	0.211206	6532.37	1284.7	1.07393
379	26.15	86.8	2.02663	13.7	1.18098	46.5	18	128	2.34124	0.561244	0.48013	0.419296	0.0722443	0.306775	-0.318641	-0.37748	0	7.66708e-05	1.70963e+07	0.000578335	2.26649e+06	0.0029852	439096	0.075255	17418	0.000204719	6.40287e+06
64	28.2	34.5	1.03384	5.5	0.313069	50	17	117	2.78318	0.563123	0.471545	0.409682	-0.50436	0.0144517	-0.326477	-0.387553	0	0.629058	1824.59	0.566353	2026.6	2.89919	395.894	0.0719417	15954.2	0.183492	6255.16
128	27.02	27.4	0.792278	12.2	0.746042	62.5	17	119	2.71481	0.568892	0.475397	0.413805	-0.127237	-0.101122	-0.322943	-0.383204	0	0.0258981	48188.4	0.00677437	184222	0.0354724	35181.8	0.0734531	16990.2	0.00232771	536143
38	28.85	28.4	0.89624	11.9	0.562762	51	16	112	2.18338	0.570178	0.363829	0.425429	-0.249675	-0.0475755	-0.439103	-0.371173	0	0.0615924	17625.4	0.0129055	84118.5	0.148211	7324.66	0.0271931	39921.6	0.00322144	336990
408	25.31	35.8	1.11512	19.8	0.780142	47.8	15	108	3.16284	0.578034	0.591198	0.456956	-0.107826	0.0473234	-0.228267	-0.340126	0	0.00468824	290648	0.00978396	139272	0.0251538	54171.9	0.148327	9186.67	0.00416117	327462
463	29.46	38.8	0.838805	12	1.15714	53	19	131	1.50478	0.579927	0.314592	0.436301	0.0633867	-0.076339	-0.502253	-0.360214	0	0.00199466	513023	0.000155697	6.57242e+06	0.00319652	320132	0.0167553	61073.8	3.94009e-05	2.59717e+07
261	33.72	36.4	0.917686	6.34	0.485989	61.3	18	125	3.24353	0.585341	0.637758	0.432793	-0.313374	-0.0373059	-0.195344	-0.36372	0	0.116059	4756.89	0.137667	4010.26	0.306419	1801.72	0.216168	2553.94	0.0721173	7655.32
831	34	22.6	0.555513	18.8	1.49869	53.5	18	126	1.23	0.59	0.245783	0.437817	0.17571	-0.255306	-0.609448	-0.358707	0	0.00485195	107903	1.35346e-05	3.86817e+07	0.000767279	682335	0.00773194	67711.5	3.70501e-06	1.41306e+08
380	25.05	38.5	0.721717	19.2	2.16517	45	20	137	2.23142	0.594824	0.446855	0.443775	0.335493	-0.141633	-0.349833	-0.352838	0	0.000144759	9.51236e+06	1.48796e-05	9.2543e+07	9.4919e-05	1.45071e+07	0.0553446	24880.4	4.82574e-06	2.85345e+08
224	29.74	33.7	1.05903	8.13	0.337	54.4	16	109	4.58983	0.595437	0.821373	0.462152	-0.472369	0.0249092	-0.0854594	-0.335216	0	0.4029	2466.16	1.45943	680.825	1.75445	566.343	0.512627	1938.29	1.16436	853.363
796	33	22.7	0.690573	17.5	0.961153	49	17	116	4.98	0.6	0.833273	0.437327	-0.0172074	-0.16079	-0.0792126	-0.359194	0	0.0141365	44464.2	0.00716401	87739.5	0.00869082	72325.3	0.625607	1004.73	0.00712997	88158.4
368	34.1	34.5	1.04232	15.5	0.543862	56.8	15	106	1.06205	0.602336	0.224677	0.498459	-0.264511	0.0180011	-0.648442	-0.302371	0	0.0394094	13030.7	0.00252613	203289	0.14971	3430.17	0.00766943	66958.4	0.000825115	622377
486	31.21	31.4	0.948662	17.9	0.628073	50	15	106	2.87668	0.605009	0.608559	0.500671	-0.20199	-0.0228884	-0.215697	-0.300448	0	0.0276928	29974.4	0.0328792	25246.2	0.0713421	11635.1	0.147369	5632.65	0.0128213	64742.2
337	33.04	30.6	0.904121	15.5	0.508704	48.2	15	105	2.34768	0.609467	0.539493	0.518589	-0.293535	-0.0437732	-0.268014	-0.285177	0	0.0984227	6342.18	0.071421	8739.93	0.202927	3076.06	0.0963055	6481.61	0.0228978	27260.9
86	27.65	44.2	1.37666	11.6	0.592424	54	16	114	2.10285	0.612952	0.347317	0.450426	-0.227367	0.138828	-0.459273	-0.346377	0	0.00958033	124902	0.0084142	142212	0.106843	11199.6	0.0234924	50935.4	0.00206919	578294
501	34.92	49.1	0.882798	3.83	0.437294	78.6	20	139	4.49733	0.621328	0.86788	0.457858	-0.359227	-0.0541387	-0.0615404	-0.339269	0	0.23051	1889.26	0.449163	969.565	0.489291	890.048	0.654577	665.303	0.428574	1016.14
410	29.96	30	0.648561	18.2	1.755	60	19	131	2.74187	0.622661	0.57322	0.468451	0.244277	-0.188049	-0.241679	-0.329336	0	0.000834013	1.1629e+06	0.000105339	9.20717e+06	0.000297606	3.25892e+06	0.12851	7547.08	4.3414e-05	2.23401e+07
229	29.33	21.2	0.561438	26.7	1.8942	57.3	18	123	3.87734	0.63035	0.734798	0.462801	0.277426	-0.250698	-0.133832	-0.334606	0	0.00130928	791940	0.000129938	7.97972e+06	0.000195538	5.30265e+06	0.330389	3138.33	8.54392e-05	1.21358e+07
228	28.77	61.1	1.93213	24.9	1.13004	44	16	111	4.71106	0.63624	0.796894	0.479849	0.0530943	0.286035	-0.0985995	-0.318896	0	0.000110332	9.91091e+06	0.00273161	400311	0.00331625	329737	0.418365	2613.72	0.00194526	562130
786	25	76.3	2.02065	27.4	1.94386	52.7	18	123	5.9	0.64	1.11812	0.469886	0.288665	0.305491	0.0484865	-0.328008	0	4.23474e-06	3.258e+08	0.000263816	5.22968e+06	0.000166628	8.27995e+06	1.72319	800.653	0.000507106	2.72069e+06
13	30.61	33.7	0.974444	7.44	0.454963	48	17	119	3.07778	0.642496	0.538957	0.467344	-0.342024	-0.0112431	-0.268446	-0.330363	0	0.126063	7123.25	0.125873	7134.01	0.392681	2286.79	0.103419	8682.95	0.0436545	20570.1
11	29.68	55.4	1.53647	11.9	0.782935	46.6	17	121	1.34197	0.643378	0.244342	0.46961	-0.106275	0.186525	-0.612002	-0.328262	0	0.00155666	642423	0.000502234	1.99117e+06	0.0240273	41620.7	0.00849293	117749	0.000141982	7.04337e+06
454	18.46	84.9	1.83543	11.4	1.09928	43.8	19	131	1.81619	0.644795	0.379696	0.485103	0.0411103	0.263737	-0.420564	-0.314166	0	0.00014656	1.06268e+07	0.000404784	3.84765e+06	0.00381412	408343	0.0320791	48550.9	0.000111061	1.40235e+07
370	34.05	29.1	0.545505	3.57	0.402587	65	20	137	2.65849	0.646963	0.532379	0.482673	-0.39514	-0.263201	-0.273779	-0.316347	0	3.68418	140.744	0.225881	2295.56	0.699274	741.518	0.0964143	5378.09	0.074015	7005.67
114	30.73	21.3	0.638281	18.7	1.06443	62	17	117	2.32996	0.648703	0.394758	0.471943	0.0271186	-0.194988	-0.403669	-0.32611	0	0.0128128	69031.1	0.000551237	1.60454e+06	0.0046532	190080	0.0359896	24576.1	0.000152163	5.81272e+06
418	28.31	39.5	0.793014	9.51	1.0084	60.7	19	134	2.89846	0.648731	0.601232	0.488302	0.00363489	-0.100719	-0.220958	-0.311311	0	0.00542553	209671	0.00258463	440132	0.00603815	188398	0.145212	7833.93	0.00105102	1.08236e+06
409	33.76	31.1	0.689686	4.56	0.424107	57	19	130	2.37784	0.650056	0.495361	0.488201	-0.372524	-0.161349	-0.305079	-0.311402	0	0.834274	656.81	0.142805	3837.1	0.533881	1026.37	0.0751166	7294.78	0.0429015	12772.5
253	25.39	30.1	0.937501	31.4	1.60363	47	16	114	3.71144	0.650542	0.613002	0.478049	0.205104	-0.0280282	-0.212538	-0.320528	0	0.000200744	6.76509e+06	0.000210453	6.45299e+06	0.000484753	2.80153e+06	0.159523	8513.2	9.30647e-05	1.45925e+07
110	29.91	21	0.582418	10.8	0.710562	66.1	17	121	3.09548	0.65229	0.563614	0.476115	-0.148398	-0.234765	-0.249018	-0.322288	0	0.165678	5886.71	0.0141377	68985.7	0.0394088	24748.3	0.11893	8200.6	0.00527171	185006
201	25.4	40.6	1.04938	20.4	1.50406	49	18	124	2.62675	0.653907	0.507373	0.481753	0.177265	0.0209348	-0.294673	-0.317176	0	0.000172728	7.85904e+06	0.000177223	7.65969e+06	0.000688113	1.97275e+06	0.0819717	16560.3	6.05665e-05	2.24129e+07
15	25.4	46.9	1.44538	21.6	1.14434	48.9	16	115	1.56875	0.653962	0.260197	0.478226	0.0585566	0.159981	-0.584697	-0.320367	0	0.000234498	5.78884e+06	7.92684e-05	1.7125e+07	0.00310682	436933	0.0104304	130146	2.31293e-05	5.86907e+07
94	26.11	23.9	0.75423	20.1	0.950548	51.3	16	112	3.03482	0.655877	0.505708	0.489372	-0.0220258	-0.122496	-0.2961	-0.310361	0	0.00948291	138507	0.00221078	594113	0.00827057	158810	0.0803568	16345.2	0.000720816	1.82217e+06
268	23.93	35.2	1.10617	11	0.455966	63	16	109	3.11805	0.657693	0.557991	0.510472	-0.341067	0.043822	-0.253373	-0.292028	0	0.0768975	18603.6	0.13636	10491.1	0.356776	4009.71	0.108391	13198.2	0.0455153	31430.4
220	36.8	28.1	0.690705	9.26	0.738182	71	18	126	3.69655	0.658113	0.738659	0.488361	-0.131836	-0.160708	-0.131556	-0.311259	0	0.0542519	5289.39	0.022359	12834.2	0.0315384	9098.74	0.30399	943.979	0.0128059	22408.5
708	34.92	19.9	0.611838	4.56	0.170004	57	15	107	4.38	0.66	0.865314	0.532985	-0.769541	-0.213363	-0.0628261	-0.273285	1	97.8713	4.44964	40.1167	10.8556	38.3612	11.3524	0.456481	954.021	25.1004	17.3501
364	27.88	38.6	0.834481	18.8	1.81286	46	19	131	3.42315	0.667289	0.71565	0.502026	0.258363	-0.0785834	-0.145299	-0.299274	0	0.000179349	6.56049e+06	0.000156308	7.52759e+06	0.000234238	5.02319e+06	0.258642	4549.22	8.39936e-05	1.40084e+07
277	27.95	52	1.18319	22	1.9708	46	18	129	1.24754	0.669971	0.258217	0.501963	0.294643	0.073053	-0.588016	-0.299328	0	2.28618e-05	5.11951e+07	3.39013e-06	3.45241e+08	0.000146104	8.01084e+06	0.0111091	105356	1.1537e-06	1.01448e+09
137	23.64	48.6	1.51371	20.7	1.05717	40.7	16	114	2.54749	0.676054	0.420756	0.496796	0.0241449	0.180042	-0.375969	-0.303822	0	0.000314285	4.58945e+06	0.000705384	2.04484e+06	0.0046147	312566	0.0443728	32506.3	0.000201545	7.15669e+06
460	28.56	44.6	1.38923	19.1	0.752561	52	15	108	1.79515	0.676364	0.335549	0.534689	-0.123458	0.142775	-0.474243	-0.271899	0	0.00262073	425037	0.00208549	534122	0.0264425	42125.5	0.0243732	45701.9	0.000593278	1.87754e+06
100	26.15	116	2.85131	14.6	1.16387	43	18	126	2.51193	0.677848	0.501943	0.503006	0.0659054	0.455044	-0.299346	-0.298427	0	4.49875e-05	2.91368e+07	0.000715553	1.83186e+06	0.00271478	482834	0.0774388	16926.8	0.000231939	5.65145e+06
125	24.19	39.5	1.18367	38.1	2.16871	39.5	17	117	3.81289	0.686815	0.646005	0.49967	0.336202	0.0732297	-0.189764	-0.301317	0	1.31894e-05	1.07607e+08	4.34831e-05	3.26398e+07	8.50324e-05	1.6691e+07	0.181526	7818.6	2.00459e-05	7.08014e+07
672	29	18.8	0.571929	3.79	0.208158	65.5	17	116	11.52	0.69	1.92757	0.502926	-0.681606	-0.242658	0.28501	-0.298496	1	56.7965	18.8499	36.6904	29.1795	15.9692	67.0418	13.8406	77.3528	430.031	2.4896
33	26.2	35.9	1.11815	22.3	1.13888	60	16	114	2.95062	0.692325	0.48734	0.508753	0.0564794	0.0484998	-0.312168	-0.293493	0	0.000611084	2.13953e+06	0.000738849	1.76956e+06	0.00302648	431998	0.0702252	18617.8	0.000232318	5.62779e+06
177	35.28	34	1.04782	17.3	0.916535	56.5	16	115	4.03878	0.698922	0.669882	0.511104	-0.0378511	0.0202869	-0.174001	-0.291491	0	0.00255649	157900	0.00567153	71174.6	0.00968359	41685.9	0.199988	2018.47	0.00255488	157999
70	32.76	21.3	0.615895	9.34	0.57115	48	17	119	2.94002	0.700704	0.514834	0.509684	-0.24325	-0.210493	-0.288333	-0.292699	0	0.355538	1841.96	0.0346162	18918.6	0.114359	5726.58	0.0835776	7835.69	0.0107952	60664.7
161	25.38	27.5	0.79517	13.4	0.819423	75	17	119	2.39271	0.70206	0.418993	0.51067	-0.086492	-0.0995403	-0.377793	-0.29186	0	0.0157312	86365.3	0.00278297	488193	0.0175381	77467.3	0.0440769	30824	0.000778707	1.74472e+06
57	25.95	28.5	0.854039	40.2	2.28825	53.5	17	117	1.61538	0.705113	0.273688	0.512982	0.359503	-0.0685225	-0.562743	-0.289898	0	4.35248e-05	3.04172e+07	1.78664e-06	7.41001e+08	6.1363e-05	2.15749e+07	0.0134389	98512.3	6.12746e-07	2.1606e+09
134	29.29	57.2	1.65395	19.3	1.18021	47.5	17	119	2.37598	0.706544	0.416063	0.513932	0.0719605	0.218523	-0.380841	-0.289095	0	0.000130388	7.98394e+06	0.000370286	2.81138e+06	0.00247436	420720	0.0432475	24071	0.000107072	9.72255e+06
375	24.01	35	1.0761	54.4	2.02812	66	15	107	1.63758	0.708823	0.323522	0.572412	0.307093	0.0318516	-0.490097	-0.242291	0	2.89648e-05	4.92724e+07	7.00691e-06	2.0368e+08	0.000114138	1.25038e+07	0.0245337	58171.6	2.50535e-06	5.69646e+08
803	32	34.9	1.02819	54.6	3.22097	47	17	118	4.26	0.71	0.732969	0.516214	0.507986	0.012075	-0.134915	-0.28717	0	2.46322e-06	3.00462e+08	5.99556e-06	1.23442e+08	8.37508e-06	8.837e+07	0.269391	2747.33	3.31216e-06	2.23451e+08
151	22.94	43.1	1.19534	13.3	0.875045	57	17	121	3.41967	0.722686	0.622642	0.527498	-0.0579698	0.0774926	-0.205761	-0.277779	0	0.00196104	748510	0.00606478	242030	0.0120811	121500	0.151169	9710.06	0.00235962	622076
266	23.12	48	1.46024	11.3	0.62063	50	17	116	1.89086	0.726259	0.316385	0.529354	-0.207167	0.164425	-0.499784	-0.276253	0	0.00626873	233175	0.00473585	308648	0.0723935	20191.2	0.0206034	70945.2	0.00133235	1.09709e+06
319	24.2	43.8	0.900861	16.6	1.71016	57	19	133	1.90224	0.726916	0.396847	0.54756	0.233036	-0.0453422	-0.401377	-0.261568	0	0.00016989	8.35147e+06	3.90989e-05	3.62883e+07	0.000306001	4.63668e+06	0.039151	36240	1.20267e-05	1.17974e+08
295	29.93	35.8	1.11512	12.3	0.484634	58.7	15	108	2.40777	0.730475	0.45006	0.577465	-0.314587	0.0473234	-0.34673	-0.238474	0	0.0548958	17726.9	0.0549048	17724	0.238639	4077.83	0.056927	17094.4	0.015532	62653.2
241	27.05	22.5	0.711503	17.3	0.785129	50	16	111	2.34388	0.731727	0.396475	0.551865	-0.105059	-0.147823	-0.401784	-0.258167	0	0.0340696	36561.9	0.00293078	425023	0.0207009	60173.7	0.0392941	31700.7	0.000837683	1.48702e+06
203	24.37	52.2	1.62583	11	0.561781	60	16	114	2.55018	0.738878	0.421202	0.542962	-0.250433	0.211076	-0.37551	-0.265231	0	0.00786946	179310	0.0209046	67500.5	0.118184	11939.7	0.0459004	30742	0.00576039	244961
432	27.87	36.4	0.748661	19.8	2.03982	56.5	19	133	4.01698	0.754776	0.838026	0.568546	0.309593	-0.125715	-0.0767423	-0.245235	0	0.000164757	7.14689e+06	0.000115247	1.02172e+07	0.000110876	1.062e+07	0.364854	3227.32	6.77e-05	1.73929e+07
168	36.51	36.7	1.03997	36.4	2.30825	62.2	17	120	3.15404	0.757211	0.562951	0.551534	0.363283	0.0170199	-0.249529	-0.258427	0	1.61157e-05	1.90496e+07	2.07898e-05	1.47668e+07	5.5732e-05	5.50848e+06	0.107017	2868.68	7.54985e-06	4.06629e+07
153	30.27	22.5	0.70079	11.4	0.58221	58.4	16	114	3.00763	0.763936	0.496757	0.561376	-0.234921	-0.154412	-0.303856	-0.250746	0	0.164705	5682.1	0.0283456	33016.5	0.0961233	9736.15	0.07397	12652	0.00840798	111308
103	30.45	32.9	0.912454	28.1	1.84878	53	17	121	2.28604	0.764385	0.416234	0.557935	0.266885	-0.0397888	-0.380662	-0.253416	0	0.000103693	8.8326e+06	2.93593e-05	3.11956e+07	0.00019534	4.68864e+06	0.0451726	20275.1	9.21878e-06	9.93492e+07
180	34.61	49.1	1.00987	6.63	0.683032	64.1	19	133	3.71668	0.767075	0.775376	0.57781	-0.165559	0.00426522	-0.110488	-0.238215	0	0.0138916	33410	0.0372318	12465.6	0.0414805	11188.8	0.277478	1672.63	0.0176433	26305.6
238	29.04	24.7	0.761211	9.52	0.504359	52.5	16	115	3.10742	0.770006	0.515404	0.563086	-0.29726	-0.118495	-0.287852	-0.249425	0	0.222842	4786.23	0.0659352	16176.1	0.198697	5367.82	0.0822047	12974.6	0.0197322	54052.5
72	33.9	49.2	1.39418	9.8	0.621452	56.9	17	120	4.02516	0.773022	0.718433	0.563051	-0.206593	0.144319	-0.143613	-0.249452	0	0.00716339	74496.6	0.0514617	10369.8	0.0686844	7769.56	0.224573	2376.27	0.0222771	23955
71	26.89	29.8	0.844443	9.62	0.610037	49	17	120	2.91247	0.773463	0.519833	0.563372	-0.214644	-0.0734299	-0.284136	-0.249205	0	0.0533992	23557.9	0.0252461	49828.3	0.0755092	16659.8	0.0842511	14931.2	0.00772298	162887
506	23.18	54.4	0.959185	1.8	0.204484	49.1	20	140	2.86506	0.773635	0.540922	0.565347	-0.689342	-0.0180978	-0.266865	-0.247685	0	6.20161	235.358	6.3629	229.393	15.6053	93.5323	0.0944869	15447.6	1.82143	801.35
1	33.75	23.8	0.733474	17.2	0.911237	52.5	16	115	3.61188	0.778755	0.599075	0.569484	-0.0403687	-0.134615	-0.222519	-0.244519	0	0.0135973	40374.9	0.00442147	124164	0.00923959	59416.9	0.127273	4313.47	0.00155937	352057
182	31.31	70.2	1.31596	10.9	1.22919	62.3	20	137	2.07589	0.781364	0.41571	0.582945	0.0896179	0.119243	-0.381209	-0.234373	0	0.00021711	3.77084e+06	0.00029457	2.77926e+06	0.00182431	448765	0.0466062	17566	9.17625e-05	8.92179e+06
39	27.07	27.4	0.792278	7.95	0.48615	50	17	119	2.29783	0.787133	0.402379	0.572551	-0.31323	-0.101122	-0.395365	-0.242186	0	0.221378	5619.73	0.0383304	32456.9	0.236301	5264.84	0.0421744	29498.6	0.0107066	116199
299	29.77	25.2	0.505923	8.12	0.861014	60	19	134	3.77932	0.788309	0.78395	0.593363	-0.0649896	-0.295916	-0.105712	-0.226679	0	0.146848	6744.42	0.0113135	87541.9	0.0121697	81382.7	0.278081	3561.56	0.00534289	185368
19	25.4	30.1	0.915694	9.67	0.531106	51	17	116	3.74752	0.788456	0.62705	0.574688	-0.274819	-0.0382495	-0.202698	-0.240568	0	0.0751538	18062.6	0.084073	16146.4	0.150895	8996.12	0.145144	9352.59	0.0296519	45780.3
42	22.84	63.5	1.68167	9.03	0.640623	57	18	123	3.22402	0.789338	0.610988	0.579529	-0.193398	0.22574	-0.213967	-0.236925	0	0.00358112	410811	0.0299612	49102.4	0.0576356	25525.3	0.133856	10990.6	0.010385	141662
27	28.21	34	0.921875	9.45	0.645437	43	17	122	1.86759	0.793747	0.34697	0.580935	-0.190146	-0.0353278	-0.459708	-0.235872	0	0.0272173	42136.7	0.00532884	215216	0.055371	20712.1	0.0296749	38647.1	0.0016296	703762
164	28.53	48.6	1.43181	12.8	0.755098	53.2	17	118	3.47614	0.796668	0.5981	0.579227	-0.121996	0.155886	-0.223226	-0.237151	0	0.00234039	477178	0.0119821	93204.5	0.0245886	45418.6	0.125794	8877.86	0.00412452	270766
303	24.52	48.2	1.0689	7.36	0.684524	57.6	19	130	2.77241	0.796762	0.577559	0.598379	-0.164611	0.0289379	-0.238404	-0.223024	0	0.0109519	128195	0.0183479	76519.8	0.0401514	34967.1	0.113015	12422.9	0.00602663	232962
84	31.75	43.8	1.34984	14.3	0.757598	50.4	16	115	3.48683	0.79948	0.578335	0.584639	-0.120561	0.130282	-0.237821	-0.233112	0	0.00277554	276893	0.0107898	71227.1	0.0240303	31981.6	0.11387	6749.19	0.00359862	213562
175	24.99	32	0.925288	24.1	1.47374	59	17	119	3.60582	0.8016	0.631424	0.583074	0.16842	-0.033723	-0.199679	-0.234276	0	0.000339415	4.06643e+06	0.000365012	3.78126e+06	0.00067469	2.04569e+06	0.14701	9388.49	0.000138597	9.95844e+06
414	26.91	26.1	0.478955	9.48	1.0794	58.5	20	138	2.63205	0.801613	0.518045	0.594787	0.0331826	-0.319706	-0.285632	-0.225639	0	0.0667296	18829	0.00118625	1.05918e+06	0.00364431	344770	0.0839372	14968.9	0.00038137	3.29456e+06
471	28.58	37.8	0.817186	11.3	1.08964	60.7	19	131	2.72308	0.803938	0.569291	0.604832	0.0372839	-0.0876789	-0.244665	-0.218365	0	0.00311457	357026	0.00146658	758214	0.0034335	323863	0.108553	10243.7	0.000495425	2.2445e+06
242	30.56	35.7	1.0698	17.7	1.00751	53	17	117	3.45197	0.808285	0.584855	0.588042	0.0032503	0.0293009	-0.232952	-0.230592	0	0.00141664	637834	0.00241476	374191	0.0053078	170237	0.117413	7695.76	0.000829915	1.08877e+06
22	28.76	110	2.10817	29.7	3.29735	46.6	19	136	2.96969	0.810063	0.603464	0.606872	0.518165	0.323906	-0.219349	-0.216903	0	1.54185e-07	7.09844e+09	3.11864e-06	3.50946e+08	6.71112e-06	1.63084e+08	0.127341	8594.85	1.19501e-06	9.15868e+08
281	29.44	43.4	1.30054	13.4	0.762749	58.8	17	117	3.79797	0.811888	0.643477	0.590663	-0.117618	0.114122	-0.191467	-0.22866	0	0.00303044	338368	0.0136495	75124	0.0230532	44479.9	0.154334	6644.06	0.00499329	205356
233	31.66	48.3	1.48852	8.45	0.447672	51.1	16	115	3.48174	0.812071	0.577491	0.593847	-0.34904	0.172755	-0.238455	-0.226326	0	0.0326613	23844.2	0.16344	4764.94	0.348377	2235.46	0.113086	6886.63	0.0518967	15006.4
211	24.72	55.3	1.46451	16.1	1.1422	41	18	123	2.60548	0.814595	0.493767	0.598073	0.0577403	0.165691	-0.306478	-0.223246	0	0.000227073	6.13966e+06	0.000756047	1.844e+06	0.00267877	520445	0.0740091	18837.6	0.000240736	5.79121e+06
374	31.9	42	1.30825	13.2	0.520095	45.2	15	108	5.12534	0.814868	0.958028	0.644181	-0.283918	0.11669	-0.0186219	-0.190992	0	0.02216	33910.7	0.224915	3341.09	0.156978	4787.05	0.458582	1638.66	0.127997	5870.92
322	31.93	26.7	0.820909	15.4	0.574136	53.5	15	107	2.59009	0.815002	0.511699	0.658157	-0.240985	-0.0857052	-0.290986	-0.18167	0	0.0823854	9079.91	0.0331255	22582.4	0.0942366	7938.02	0.0853279	8766.8	0.0103942	71968.1
405	24.9	76.8	1.43968	17.3	1.95091	50.4	20	137	3.78311	0.815752	0.757591	0.6086	0.290238	0.158267	-0.120565	-0.215668	0	1.15247e-05	1.20172e+08	0.00011816	1.1721e+07	0.000138011	1.00351e+07	0.244069	5674.39	5.43995e-05	2.54588e+07
466	29.31	51.2	1.02791	4.74	0.502612	42.9	19	134	3.40061	0.817776	0.705394	0.615543	-0.298767	0.0119536	-0.151568	-0.210741	0	0.0620199	16751.8	0.146405	7096.37	0.190991	5439.76	0.196394	5290.1	0.0557916	18621.9
135	23.93	20.3	0.608315	8	0.455373	57.8	17	117	4.48637	0.820432	0.760112	0.596879	-0.341633	-0.215871	-0.119123	-0.224114	0	1.13362	1261.94	0.282808	5058.45	0.318949	4485.25	0.251343	5691.7	0.121669	11757.9
455	33.12	32.1	0.948441	21.8	0.715467	43.7	15	105	4.2549	0.822533	0.977767	0.699884	-0.14541	-0.0229896	-0.00976475	-0.154974	0	0.0141974	43356.1	0.0457463	13455.6	0.0297823	20668.1	0.434641	1416.21	0.0243164	25314
465	29.31	67.9	1.39654	2.69	0.277128	53	19	133	1.95717	0.826425	0.408306	0.622516	-0.55732	0.145054	-0.389014	-0.205849	0	0.435147	2387.57	0.676599	1535.54	3.49615	297.167	0.0478137	21729	0.191421	5427.53
496	33.06	54	1.01228	10.1	1.13897	60	20	137	4.94972	0.828429	0.991213	0.618058	0.0565128	0.0052997	-0.00383311	-0.208971	0	0.00092205	674631	0.00402856	154408	0.00267601	232452	0.545145	1141.06	0.00273235	227658
117	29.26	24.8	0.754459	16.4	0.900738	52.7	17	116	2.80266	0.831193	0.468952	0.605839	-0.0454016	-0.122364	-0.328872	-0.217643	0	0.0125125	83445.6	0.00236769	440982	0.00947939	110145	0.0652272	16007.3	0.000734356	1.42181e+06
205	26	63.7	1.64645	20.1	1.48194	54	18	124	4.37289	0.831842	0.844651	0.612843	0.170831	0.216548	-0.0733225	-0.212651	0	3.62854e-05	3.63967e+07	0.000701612	1.88234e+06	0.000638393	2.06874e+06	0.335923	3931.46	0.000368198	3.58685e+06
173	27.75	25.2	0.766628	26.9	1.47743	53	17	116	2.94489	0.832538	0.49275	0.606819	0.169507	-0.115415	-0.307374	-0.216941	0	0.000845409	1.40523e+06	0.000179537	6.61695e+06	0.000652194	1.82153e+06	0.0740956	16033.2	5.88794e-05	2.01767e+07
29	24.28	32.3	0.96791	5.72	0.325592	50.5	17	117	4.2583	0.833434	0.72147	0.606338	-0.487327	-0.0141648	-0.141782	-0.217285	0	0.667001	2121.76	1.33132	1063.02	1.64059	862.628	0.211978	6676.22	0.512253	2762.73
420	23.25	20.7	0.625392	5.82	0.204211	50.5	15	106	2.53037	0.837403	0.535297	0.692987	-0.68992	-0.203848	-0.271405	-0.159275	0	39.347	37.0321	6.23653	233.64	13.7864	105.691	0.0982239	14834.5	1.82208	799.693
821	30	46.3	1.45363	32.2	1.58363	52	16	113	4.13	0.84	0.682977	0.621386	0.199654	0.162454	-0.165594	-0.206639	0	3.69576e-05	2.6125e+07	0.000298057	3.23938e+06	0.000439498	2.19687e+06	0.178233	5417.18	0.000118556	8.14401e+06
105	31.43	33.3	1.01304	16.5	0.90623	48.9	17	116	4.46128	0.843747	0.746478	0.614989	-0.0427615	0.00562825	-0.126983	-0.211133	0	0.00312121	257915	0.00774589	103927	0.00910844	88380.2	0.231486	3477.56	0.00329686	244174
390	31.39	36.6	1.14004	17.6	0.693459	54	15	108	2.9432	0.846682	0.550143	0.669331	-0.158979	0.0569215	-0.259524	-0.174359	0	0.00800499	101133	0.0150642	53741.1	0.0355598	22766.3	0.102188	7922.35	0.00490894	164917
443	26.67	41.1	1.26365	13.7	0.510757	48.7	15	107	3.12217	0.850658	0.616816	0.686951	-0.291785	0.101625	-0.209844	-0.163074	0	0.0272314	46798.4	0.0986105	12923.5	0.167219	7621.06	0.135249	9422.52	0.0326403	39043.4
428	27.06	98.6	2.1316	10.4	1.00286	52	19	131	3.63872	0.850658	0.760717	0.639982	0.00123879	0.328706	-0.118777	-0.193833	0	0.000174023	7.15346e+06	0.00469843	264955	0.00521752	238594	0.23667	5259.93	0.00199046	625417
339	22.96	55.4	1.08632	8.99	0.977563	52	19	135	3.17435	0.855931	0.652695	0.643113	-0.00985536	0.0359588	-0.18529	-0.191713	0	0.00156554	937178	0.00376571	389618	0.0059665	245905	0.155582	9430.33	0.00136915	1.0716e+06
433	25.39	51.7	0.969162	10.8	1.21791	71	20	137	2.55681	0.863472	0.512016	0.644202	0.0856152	-0.0136035	-0.290716	-0.190978	0	0.000776056	1.74994e+06	0.000590392	2.30025e+06	0.00182907	742479	0.0842539	16118.5	0.000197066	6.89136e+06
472	28.16	82.8	1.79003	5.39	0.51975	51.2	19	131	3.8993	0.863616	0.815194	0.64973	-0.284206	0.25286	-0.0887392	-0.187267	0	0.00937717	122792	0.167449	6876.37	0.156856	7340.76	0.283858	4056.41	0.0730272	15767.3
354	28.24	27.1	0.844131	13.8	0.543735	52	15	108	2.01205	0.868388	0.376092	0.68649	-0.264613	-0.0735903	-0.424706	-0.163366	0	0.0952809	12007.4	0.0172476	66332.9	0.122032	9375.22	0.0468883	24400.1	0.00637269	179529
400	26.74	31.2	0.94262	24	0.842109	63.8	15	106	5.57885	0.869216	1.1802	0.719314	-0.0746316	-0.0256634	0.0719555	-0.143082	0	0.00624784	203147	0.0264635	47961.5	0.0126418	100400	0.704309	1802.09	0.0189032	67143.8
184	37.36	45.3	1.25636	6.14	0.403968	59	17	121	2.7182	0.869279	0.494921	0.634498	-0.393653	0.0991135	-0.305464	-0.197569	0	0.0915046	2745	0.182094	1379.4	0.557338	450.679	0.0768561	3268.19	0.053828	4666.35
199	30.95	36.5	1.05541	20.9	1.27805	51	17	119	2.72458	0.8697	0.477108	0.632609	0.10655	0.0234199	-0.321383	-0.198864	0	0.000412966	2.08157e+06	0.000366205	2.34736e+06	0.00141777	606314	0.0701841	12248	0.000121027	7.10271e+06
795	36	31.8	0.761869	5.85	0.485002	63.4	18	127	1.49	0.87	0.301974	0.647855	-0.314257	-0.11812	-0.520031	-0.188522	0	0.268907	1282.18	0.0146171	23587.8	0.222362	1550.56	0.0272217	12665.8	0.0059411	58034
60	28.65	34.6	1.07766	7.31	0.373329	50.9	16	114	3.77507	0.876649	0.623511	0.644203	-0.427908	0.0324814	-0.205156	-0.190978	0	0.228909	4828.18	0.489878	2256.1	0.814254	1357.33	0.13798	8009.95	0.158962	6952.71
338	30.99	56.1	1.72483	30.2	1.1259	48	15	107	2.44921	0.87773	0.483866	0.708813	0.0515011	0.236746	-0.315275	-0.149468	0	0.00015102	5.66203e+06	0.000770299	1.11006e+06	0.00271222	315269	0.0810692	10547.5	0.000278921	3.06567e+06
832	29	17.8	0.548565	40.1	2.12445	63	16	115	5.1	0.88	0.845899	0.643522	0.327247	-0.260772	-0.0726813	-0.191437	0	0.000815845	1.31227e+06	9.33566e-05	1.14679e+07	8.33915e-05	1.28383e+07	0.318447	3361.96	4.72846e-05	2.26417e+07
31	31.16	28.3	0.554926	4.28	0.465403	66	19	135	3.07354	0.885909	0.631968	0.665637	-0.332171	-0.255765	-0.199305	-0.176762	0	1.69153	494.09	0.167721	4983.07	0.269839	3097.28	0.142785	5853.32	0.0557119	15001.6
449	26.29	48.3	1.04418	5.95	0.57375	78	19	131	3.33977	0.886007	0.698218	0.666576	-0.241278	0.0187765	-0.156009	-0.17615	0	0.0297972	43672.5	0.0728198	17870.4	0.0940439	13837.4	0.183943	7074.6	0.0264744	49154
109	28.83	61	1.79713	21.1	1.24473	49	17	118	5.1745	0.887688	0.890316	0.645405	0.095076	0.254579	-0.0504556	-0.190168	0	7.6605e-05	1.41972e+07	0.00203405	534683	0.00162385	669751	0.3682	2953.76	0.00107237	1.01418e+06
4	29.51	36.7	1.03997	19	1.20486	45.3	17	120	2.42288	0.888114	0.432449	0.646881	0.0809348	0.0170199	-0.364065	-0.189176	0	0.000606142	1.67956e+06	0.000374009	2.722e+06	0.00193601	525851	0.0570964	17830.4	0.00012775	7.96913e+06
318	22.95	37.2	0.746838	7.82	0.829204	51	19	134	2.21716	0.890632	0.459908	0.670382	-0.0813389	-0.126773	-0.337329	-0.173677	0	0.0201579	72801.5	0.00348718	420835	0.0140114	104738	0.0682069	21515.8	0.0011668	1.25774e+06
148	31.99	30	0.898988	21.3	1.21243	57	17	117	4.10152	0.895759	0.694908	0.651681	0.0836566	-0.0462461	-0.158073	-0.185965	0	0.00111887	662489	0.00136296	543847	0.00186609	397216	0.183003	4050.43	0.000527871	1.40421e+06
132	31.17	40.4	1.04422	25.6	1.88745	52.6	18	124	3.09757	0.896656	0.598315	0.660593	0.275875	0.0187901	-0.22307	-0.180066	0	4.96358e-05	1.68151e+07	7.8401e-05	1.06456e+07	0.000161323	5.17364e+06	0.124513	6703.12	2.8596e-05	2.91869e+07
83	26.12	39.1	1.22758	10.3	0.506565	51.5	16	113	3.52922	0.897815	0.583626	0.664154	-0.295365	0.0890502	-0.233866	-0.177731	0	0.0312893	41956.4	0.0895874	14653.7	0.176725	7428.42	0.117308	11190.9	0.0287886	45601
371	32.81	61	1.1435	14.6	1.64643	48	20	137	2.74594	0.900146	0.549891	0.671563	0.216544	0.0582358	-0.259724	-0.172913	0	7.27457e-05	8.92666e+06	0.000134501	4.82804e+06	0.000344469	1.88515e+06	0.102263	6350.09	4.76675e-05	1.3623e+07
202	30.63	56.2	1.38141	3.68	0.29336	47	18	126	2.58208	0.903773	0.515961	0.670656	-0.5326	0.140322	-0.287383	-0.1735	0	0.338879	2643.22	0.996665	898.73	2.55835	350.121	0.0881878	10157.1	0.295544	3030.79
147	26.85	39.2	1.11081	25	1.58534	46.7	17	120	3.41549	0.907417	0.609615	0.660941	0.200121	0.0456399	-0.214944	-0.179837	0	0.000101333	1.24442e+07	0.000221175	5.70137e+06	0.00042697	2.95337e+06	0.13044	9667.28	8.01112e-05	1.57406e+07
275	28.58	27.3	0.841338	5.66	0.299861	56.1	16	115	4.51275	0.908427	0.748497	0.66431	-0.523081	-0.0750294	-0.12581	-0.177629	0	1.74363	637.738	2.1417	519.205	2.31455	480.431	0.221079	5029.78	0.793632	1401.13
372	25.31	73.5	1.34878	14.5	1.65098	52	20	138	3.13437	0.908541	0.616913	0.674126	0.217742	0.129941	-0.209776	-0.171259	0	3.78934e-05	3.59595e+07	0.000181719	7.49855e+06	0.000338858	4.02123e+06	0.134737	10113.3	6.65712e-05	2.04687e+07
264	24.36	33.9	1.072	17	0.771514	55	16	111	2.16097	0.909241	0.365536	0.685745	-0.112656	0.0301937	-0.43707	-0.163837	0	0.00579608	243533	0.00245548	574850	0.0202653	69652.8	0.0443262	31844.3	0.00097111	1.45353e+06
312	33.99	34.8	1.06995	33.4	1.2452	57.5	15	107	2.94023	0.910206	0.580873	0.735039	0.0952406	0.0293628	-0.235919	-0.133689	0	0.000449608	1.16668e+06	0.000744803	704277	0.00156273	335662	0.122459	4283.44	0.000272619	1.92411e+06
393	25.15	60.4	1.82482	15.1	0.529827	49.5	15	106	5.36938	0.911193	1.13589	0.754051	-0.275866	0.261219	0.0553351	-0.122599	0	0.00810496	169225	0.267762	5122.32	0.135197	10144.9	0.589668	2325.99	0.161062	8515.73
23	28.45	27.7	0.842682	18.3	1.00509	55.1	17	116	3.62883	0.911926	0.60719	0.664683	0.00220564	-0.0743362	-0.216675	-0.177385	0	0.00411303	273376	0.0026995	416524	0.00507962	221357	0.129271	8698.03	0.000938744	1.19778e+06
495	17.7	32.9	0.676674	7.3	0.752056	52	19	133	6.16017	0.912476	1.28514	0.687335	-0.12375	-0.16962	0.108951	-0.162831	0	0.0549842	28456.2	0.0534113	29294.2	0.0231292	67647.8	0.988977	1582.08	0.0499764	31307.6
260	25.6	42.3	1.31749	17.6	0.89885	45	16	114	4.70256	0.913027	0.776699	0.670935	-0.0463128	0.119746	-0.109747	-0.17332	0	0.00120086	1.1206e+06	0.00882694	152452	0.00916099	146892	0.242582	5547.33	0.00366698	366972
41	27.73	34.4	1.03084	14.3	0.813979	52.7	17	117	3.31304	0.91369	0.561317	0.664726	-0.0893869	0.0131911	-0.250792	-0.177357	0	0.00511865	232429	0.00680733	174771	0.0154905	76803.4	0.106818	11137.8	0.00225688	527154
324	29.43	39.6	1.21753	18.9	0.704622	54	15	107	3.1702	0.9151	0.626306	0.738992	-0.152044	0.0854787	-0.203213	-0.131361	0	0.00579663	177077	0.019376	52975.4	0.0317592	32319.8	0.144064	7124.97	0.00678251	151338
458	32.05	62.3	1.12013	9.01	1.02873	49	20	139	3.27226	0.918538	0.631469	0.676873	0.0122995	0.0492678	-0.199648	-0.169493	0	0.00105318	697354	0.00263214	279026	0.00445875	164718	0.142704	5146.58	0.000936001	784653
158	32.65	33	1.04141	16.2	0.766114	50	16	112	5.12849	0.921765	0.854587	0.687761	-0.115707	0.0176201	-0.0682437	-0.162563	0	0.00674968	98829	0.024974	26710.4	0.0209998	31765.2	0.307451	2169.66	0.0112476	59307.1
152	29.74	43.7	0.898804	7.22	0.743814	51.8	19	133	4.79174	0.924007	0.999658	0.696021	-0.128535	-0.0463348	-0.000148564	-0.157377	0	0.0146806	67682.6	0.038856	25571.8	0.0243913	40736.5	0.465219	2135.81	0.0216035	45993.4
97	26.33	32.3	1.01409	15.2	0.747553	49	16	113	4.65161	0.924455	0.769235	0.683861	-0.126358	0.00607594	-0.113941	-0.165032	0	0.00854712	151931	0.0228631	56797.6	0.0239044	54323.5	0.234002	5549.39	0.0091657	141677
401	21.39	29.8	0.546852	3.9	0.444057	76.3	20	138	3.26249	0.925774	0.64213	0.686913	-0.352561	-0.26213	-0.192377	-0.163099	0	2.29368	658.748	0.22075	6844.64	0.336323	4492.58	0.148884	10148.6	0.0736065	20527.5
113	33.83	43.4	1.22983	18.1	1.14778	47	17	120	4.27931	0.9258	0.763795	0.674331	0.0598598	0.0898436	-0.117023	-0.171127	0	0.000405488	1.33365e+06	0.00228711	236448	0.00247992	218064	0.231383	2337.17	0.000947212	570918
257	23.06	49.5	1.56531	44.2	2.00594	50	16	111	2.01847	0.929012	0.341431	0.700656	0.302317	0.194599	-0.466697	-0.154495	0	7.383e-06	1.98265e+08	9.13408e-06	1.60256e+08	0.000112826	1.29739e+07	0.0410294	35676.6	4.61497e-06	3.17183e+08
823	40	22.7	0.717827	81.3	3.68965	53	16	111	2.89	0.93	0.488854	0.701401	0.566986	-0.14398	-0.310821	-0.154034	0	7.33301e-06	1.7565e+07	8.45368e-07	1.52364e+08	3.33256e-06	3.86502e+07	0.081785	1574.91	3.41801e-07	3.7684e+08
427	30.36	94	1.69008	12.8	1.46145	53	20	139	2.56087	0.938146	0.494188	0.691322	0.164785	0.227908	-0.306108	-0.16032	0	3.63722e-05	2.54561e+07	0.000192529	4.80913e+06	0.00066047	1.40187e+06	0.0823777	11239.6	6.93353e-05	1.33539e+07
302	30.84	45.8	1.09728	13.6	1.12753	52	18	127	3.90985	0.939569	0.792396	0.69966	0.0521262	0.0403186	-0.101058	-0.155113	0	0.000696089	1.25281e+06	0.00273115	319305	0.00270018	322967	0.249639	3493.31	0.00114702	760289
813	37	21.9	0.688214	44.6	1.84874	60.1	16	109	5.64	0.94	1.00931	0.729586	0.266875	-0.162277	0.00402294	-0.136923	0	0.000449127	609504	0.00029162	938702	0.000177278	1.54415e+06	0.45077	607.282	0.000163317	1.67616e+06
16	26.69	34.8	0.899473	7.49	0.552225	48	18	124	2.98241	0.941911	0.57607	0.693934	-0.257884	-0.046012	-0.239524	-0.158682	0	0.0666915	19086.7	0.0556557	22871.4	0.112392	11325.8	0.115881	10984.8	0.0181974	69950.5
273	28.35	49.3	1.15107	8.52	0.734452	53	18	128	2.58595	0.946687	0.530314	0.707253	-0.134037	0.061102	-0.275467	-0.150425	0	0.00571418	198425	0.0100642	112660	0.0259211	43741.8	0.0979056	11580.9	0.00340597	332897
166	30.48	37.5	1.12374	13.3	0.757057	54.5	17	117	3.28581	0.947771	0.556704	0.68952	-0.120871	0.0506639	-0.254376	-0.161453	0	0.00533294	171112	0.0097866	93242.9	0.0223217	40880.9	0.106843	8540.86	0.00326987	279073
265	26.16	61.4	1.43359	17.6	1.51718	52	18	128	1.4272	0.95383	0.292684	0.71259	0.181036	0.156424	-0.533601	-0.14716	0	4.94438e-05	2.64972e+07	2.55473e-05	5.12822e+07	0.000533782	2.45441e+06	0.0332628	39386.9	1.63337e-05	8.02097e+07
89	33.26	25.5	0.800596	20.8	1.02297	52	16	113	2.7747	0.955581	0.458852	0.706886	0.00986148	-0.0965864	-0.338328	-0.15065	0	0.00480233	125040	0.00110947	541230	0.00453625	132374	0.0725801	8273.35	0.000405072	1.48241e+06
45	28.59	38.7	1.22129	48.8	2.3078	53.1	16	112	3.75812	0.955581	0.626235	0.712992	0.363198	0.0868171	-0.203263	-0.146915	0	8.10842e-06	1.3702e+08	2.79817e-05	3.97052e+07	5.07876e-05	2.18757e+07	0.141736	7838.64	1.077e-05	1.03159e+08
350	33.92	64.9	1.27261	10.1	1.09826	52.6	19	135	2.73097	0.964482	0.561531	0.724674	0.0407063	0.104694	-0.250627	-0.139857	0	0.000455575	1.16692e+06	0.00135314	392879	0.00308421	172368	0.112817	4712.2	0.000484509	1.09723e+06
489	28.53	47	0.813464	5.64	0.631912	53	20	141	4.56662	0.965876	0.841981	0.698865	-0.199344	-0.0896618	-0.0746975	-0.155606	0	0.0530809	21039.2	0.0658492	16959.7	0.0564631	19779	0.292016	3824.39	0.0283485	39394.7
159	28.79	29.7	0.805285	10.6	0.723982	52.5	17	122	3.80243	0.967948	0.706435	0.708431	-0.140272	-0.0940503	-0.150928	-0.149703	0	0.0279264	39085.7	0.0223923	48745.4	0.0279098	39108.9	0.187393	5824.77	0.00823266	132584
341	30.29	47	1.46399	21.9	0.862884	46.5	15	108	3.09769	0.974269	0.57902	0.770193	-0.0640475	0.165538	-0.237307	-0.1134	0	0.0010624	878817	0.00541583	172394	0.0109787	85043.1	0.126669	7370.85	0.00198338	470741
440	23.42	48	0.899802	14.3	1.6126	44.5	20	137	3.67329	0.977913	0.735599	0.729582	0.207527	-0.0458528	-0.133359	-0.136926	0	0.000236202	6.14243e+06	0.000322212	4.5028e+06	0.000379458	3.82349e+06	0.205778	7050.6	0.000129339	1.12174e+07
5	31.54	61.5	1.29654	21.2	2.11556	48	20	132	4.17776	0.979834	0.873843	0.737928	0.325426	0.112787	-0.0585667	-0.131986	0	1.05939e-05	7.48034e+07	0.000102497	7.73156e+06	8.28735e-05	9.56231e+06	0.309512	2560.36	4.80849e-05	1.64805e+07
431	31.17	43.4	0.871311	10.5	1.11338	69.3	19	134	2.21922	0.981006	0.460335	0.738407	0.0466437	-0.0598266	-0.336926	-0.131704	0	0.00204312	408506	0.000704081	1.18541e+06	0.00285567	292271	0.0778649	10718.9	0.000275532	3.02916e+06
259	27.85	30.1	0.945018	22.8	1.12133	49	16	113	5.7043	0.981593	0.943318	0.726129	0.049733	-0.0245601	-0.0253417	-0.138986	0	0.00135507	870259	0.00400147	294707	0.00275737	427677	0.379882	3104.28	0.00199183	592050
142	32.19	60.6	1.71722	6.07	0.38492	46.3	17	120	3.71668	0.983193	0.663373	0.716134	-0.41463	0.234826	-0.178242	-0.145005	0	0.0495223	14510.6	0.486246	1477.85	0.669626	1073.13	0.161815	4440.87	0.163027	4407.84
292	29.3	36	0.953386	7.99	0.566841	53.9	18	123	2.78484	0.985391	0.527758	0.723471	-0.246539	-0.0207314	-0.277565	-0.140579	0	0.0456984	22757.4	0.0385436	26981.9	0.0971596	10703.8	0.0990377	10500.8	0.0129496	80309.8
776	31	32.9	1.03825	55.1	2.60573	52.4	16	112	2.1	0.99	0.349934	0.738673	0.41593	0.0163021	-0.456014	-0.131548	0	8.08723e-06	1.05592e+08	2.14803e-06	3.97549e+08	2.52286e-05	3.38483e+07	0.0485571	17586.4	1.23483e-06	6.91552e+08
366	29.91	25.4	0.780939	13.6	0.507029	56.5	15	107	2.37784	0.992052	0.469767	0.801134	-0.294967	-0.107383	-0.328117	-0.0962947	0	0.192462	5067.49	0.0493687	19755.4	0.166792	5847.42	0.0926124	10531	0.0197672	49339.4
183	26.5	35	0.948989	14.5	0.990353	49.5	17	122	1.78451	0.993371	0.331536	0.727038	-0.00421002	-0.0227387	-0.479469	-0.138443	0	0.00258039	498630	0.000447694	2.87397e+06	0.0053551	240268	0.0427836	30073.6	0.000234107	5.49604e+06
272	25.08	29	0.915845	65.3	2.83673	46.5	16	110	3.26551	0.995179	0.565458	0.760443	0.452818	-0.0381781	-0.247599	-0.118933	0	9.01173e-06	1.52621e+08	6.31111e-06	2.1793e+08	1.5429e-05	8.91423e+07	0.119489	11510.5	2.59184e-06	5.30658e+08
81	32.7	38.6	1.1372	26.7	1.57509	53	17	118	4.80723	0.997914	0.827124	0.725546	0.197305	0.0558369	-0.0824294	-0.139335	0	9.53756e-05	6.93597e+06	0.00047856	1.38232e+06	0.000432628	1.52908e+06	0.272941	2423.68	0.00021042	3.14382e+06
149	25.12	43.6	1.32639	16.6	0.911722	55	17	116	3.11639	0.997989	0.521447	0.727413	-0.0401374	0.122671	-0.28279	-0.138219	0	0.00108661	1.26375e+06	0.00302382	454128	0.00830054	165436	0.0971909	14128.9	0.00107658	1.27553e+06
283	26.59	40	1.03388	9.24	0.68125	52	18	124	3.30487	1.00452	0.638357	0.74006	-0.166693	0.0144688	-0.194937	-0.130733	0	0.0128077	99955.9	0.0242292	52837.4	0.0377779	33887.8	0.150181	8524.42	0.00849688	150668
328	28.12	51.7	0.879213	18.6	2.0352	70.5	20	142	3.53277	1.01119	0.635191	0.723256	0.308607	-0.0559058	-0.197095	-0.140708	0	7.26618e-05	1.58969e+07	5.9873e-05	1.92924e+07	0.000103411	1.11699e+07	0.147112	7851.82	2.29906e-05	5.0242e+07
163	32.56	39.9	1.21383	11.8	0.648092	60.5	17	116	3.09757	1.01234	0.518298	0.73787	-0.188363	0.0841569	-0.285421	-0.13202	0	0.00908696	74510.5	0.0182503	37099.3	0.0488457	13861.5	0.0975634	6939.84	0.0063659	106359
464	32.44	51.6	0.826225	8.61	0.759052	51	20	146	4.9156	1.01281	0.795209	0.679669	-0.119728	-0.0829016	-0.0995185	-0.167702	0	0.0194245	35546.8	0.0226451	30491.4	0.0221275	31204.6	0.25614	2695.71	0.00945084	73060.1
447	25.75	35.1	0.939672	55.4	1.42052	53	15	102	3.25842	1.01326	1.06019	0.958459	0.152446	-0.0270235	0.0253843	-0.0184263	0	0.000386477	3.45823e+06	0.00136768	977222	0.000775218	1.72406e+06	0.422483	3163.5	0.000663043	2.01574e+06
212	28.5	30.1	0.739865	22.4	1.78567	72	18	126	8.64999	1.01398	1.72847	0.752439	0.251801	-0.130847	0.237662	-0.123529	0	0.000364761	3.06954e+06	0.000747139	1.49858e+06	0.000214473	5.22048e+06	1.93955	577.273	0.00120583	928528
197	30.21	39.8	1.0034	10.1	0.77421	54	18	125	4.23252	1.0144	0.832217	0.750035	-0.111141	0.00147582	-0.0797633	-0.124919	0	0.00743616	126745	0.0224186	42040.9	0.0194332	48499.3	0.273087	3451.28	0.00925576	101828
198	26.33	34.5	1.07454	3.73	0.190495	60	16	114	4.52177	1.01777	0.74684	0.747904	-0.720117	0.0312244	-0.126772	-0.126154	0	5.77509	224.857	18.2041	71.3339	18.3832	70.639	0.21284	6101.16	6.14564	211.299
290	33.29	17.9	0.557562	57.3	2.25768	62.9	15	108	3.93264	1.01831	0.735088	0.805011	0.353663	-0.253707	-0.13366	-0.0941981	0	0.000529348	1.12832e+06	4.77984e-05	1.24957e+07	5.71731e-05	1.04467e+07	0.208337	2866.86	1.9992e-05	2.98755e+07
191	23.79	47.5	1.28791	18.3	1.24989	59	17	122	2.23966	1.02744	0.416095	0.751975	0.0968731	0.109887	-0.380807	-0.123796	0	0.000213841	6.71702e+06	0.000269204	5.33564e+06	0.00152591	941323	0.0672035	21373.5	0.000119389	1.20311e+07
802	36	31.1	0.899264	30.2	1.84676	58.8	17	119	2.52	1.03	0.441283	0.74921	0.26641	-0.0461126	-0.355283	-0.125397	0	0.000111898	3.08125e+06	3.58021e-05	9.63033e+06	0.000177787	1.93932e+06	0.0738919	4666.09	1.56941e-05	2.19691e+07
141	32.3	40.7	1.05197	8.02	0.591302	53.1	18	124	4.83985	1.03431	0.934847	0.762005	-0.228191	0.0220032	-0.0292593	-0.118042	0	0.0248116	28462.4	0.112517	6276.39	0.0774474	9118.41	0.357202	1977.03	0.0508444	13889.4
104	25.51	57.3	1.71707	22.9	1.3035	46.9	17	117	6.22656	1.03476	1.05495	0.752804	0.115113	0.234787	0.0232303	-0.123318	0	6.67815e-05	2.02308e+07	0.00216651	623603	0.00121464	1.1123e+06	0.487796	2769.69	0.00122212	1.10549e+06
399	29.35	33.4	1.04037	20	0.788022	47	15	108	7.279	1.03801	1.36059	0.820578	-0.103462	0.0171868	0.133727	-0.0858799	0	0.00584585	177013	0.0450571	22966.3	0.0175428	58986.9	0.824763	1254.66	0.0334064	30975.9
139	29.16	45	1.22013	8.16	0.55733	61	17	122	3.77524	1.03924	0.701383	0.760609	-0.253888	0.0864057	-0.154045	-0.118839	0	0.0195459	53943.5	0.0853741	12350.1	0.104556	10084.3	0.185718	5677.3	0.0305695	34491.1
37	27.96	36.8	0.904553	25.1	2.0009	75.2	18	126	3.51438	1.04113	0.702256	0.772582	0.301226	-0.0435662	-0.153504	-0.112055	0	6.95352e-05	1.68191e+07	8.52721e-05	1.37152e+07	0.000113136	1.03373e+07	0.187081	6251.43	3.43654e-05	3.40319e+07
12	28.59	34.8	1.10046	8.66	0.393018	51	16	111	2.92518	1.04554	0.494806	0.788539	-0.405587	0.0415733	-0.305565	-0.103177	0	0.164624	6748.82	0.208946	5317.24	0.589591	1884.39	0.0981826	11315.8	0.0763339	14554.7
255	31.12	34	0.682594	7.02	0.744374	64	19	134	2.93301	1.04721	0.608399	0.788242	-0.128209	-0.165837	-0.215812	-0.10334	0	0.0553179	15190.7	0.013498	62254.7	0.0236524	35527.7	0.142268	5906.58	0.00493655	170223
227	32.96	38.2	1.17726	16	0.847662	44.5	16	115	4.88972	1.04764	0.811022	0.766109	-0.0717772	0.0708713	-0.0909676	-0.11571	0	0.00245928	257364	0.0132002	47948.3	0.012062	52473	0.255797	2474.33	0.00533244	118694
254	25.74	48.4	1.53052	19.3	0.875896	52	16	111	6.33598	1.04848	1.07175	0.790755	-0.0575477	0.184839	0.0300952	-0.101958	0	0.000855421	1.56314e+06	0.0185866	71941.2	0.010119	132142	0.481322	2778.07	0.00990461	135002
313	26.15	36.7	0.687974	6.42	0.72398	59	20	137	3.26758	1.04856	0.654353	0.782292	-0.140274	-0.162428	-0.184188	-0.106631	0	0.0610713	21463.3	0.0187085	70064	0.0273335	47955.4	0.16292	8045.61	0.00679933	192782
51	33.8	64.4	1.39224	18.1	1.74536	55	19	131	3.51226	1.04907	0.73428	0.789251	0.241884	0.143715	-0.134138	-0.102785	0	2.46263e-05	2.20842e+07	0.000205884	2.64154e+06	0.00024295	2.23854e+06	0.20659	2632.52	8.36556e-05	6.50107e+06
271	33.08	37.6	0.900826	17.9	1.48402	58	18	127	3.40846	1.05034	0.690782	0.78215	0.17144	-0.045359	-0.160659	-0.10671	0	0.000370526	1.67295e+06	0.000440413	1.40748e+06	0.000595834	1.04035e+06	0.181676	3411.98	0.000172861	3.58596e+06
307	25.43	26.5	0.701798	9.62	0.682479	84.5	18	123	4.47753	1.05034	0.848541	0.771159	-0.16591	-0.153788	-0.0713271	-0.112856	0	0.0741382	18286.6	0.0449393	30168.1	0.0371331	36510.1	0.282959	4791.27	0.01847	73402.1
340	22.65	22.8	0.688838	19.1	0.670179	56.5	15	106	2.84285	1.05257	0.601403	0.871045	-0.173809	-0.161883	-0.220834	-0.0599593	0	0.0893618	16530.8	0.0227521	64926.9	0.0404762	36496.1	0.156183	9458.32	0.00915884	161290
115	30.19	43.4	1.35175	8.01	0.409079	54	16	114	5.08875	1.05628	0.840485	0.776202	-0.388193	0.130895	-0.0754701	-0.110025	0	0.0683993	13811.6	0.58892	1604.13	0.485997	1943.84	0.276405	3417.82	0.229994	4107.5
185	31.32	41.5	1.12523	21.4	1.46162	54	17	122	1.90787	1.05689	0.354454	0.773526	0.164836	0.0512413	-0.45044	-0.111525	0	0.000151081	5.41132e+06	6.4547e-05	1.26659e+07	0.000648137	1.26138e+06	0.0557158	14673.5	3.78856e-05	2.15793e+07
251	27.9	46.9	1.46076	14	0.714994	50.5	16	114	6.75071	1.05815	1.11498	0.777579	-0.145697	0.164578	0.0472686	-0.109256	0	0.00294892	398400	0.0568106	20680.1	0.0291787	40264.1	0.540309	2174.41	0.03231	36361.8
178	31.01	38.4	1.18342	15.8	0.837066	58.8	16	115	3.82753	1.063	0.634844	0.777348	-0.0772401	0.0731392	-0.197333	-0.109385	0	0.00257942	330622	0.00806686	105718	0.0128584	66323.5	0.152785	5581.78	0.00295407	288691
425	29.42	98.6	1.77279	11.9	1.35869	48.9	20	139	6.494	1.0654	1.25319	0.785095	0.133122	0.248657	0.0980167	-0.105078	0	4.82275e-05	2.13052e+07	0.00226709	453222	0.000965489	1.06422e+06	0.717766	1431.52	0.00159819	642911
412	25.33	41.5	0.92032	4.63	0.430618	43	19	130	7.44983	1.06717	1.55198	0.801456	-0.365908	-0.0360611	0.190885	-0.0961201	0	0.208785	6521.01	1.06682	1276.21	0.375441	3626.38	1.21646	1119.22	1.06623	1276.92
176	30.33	23.2	0.629044	12.6	0.860583	63.5	17	122	4.14545	1.06883	0.770162	0.782268	-0.0652075	-0.201319	-0.113418	-0.106645	0	0.0412434	22530.3	0.0109184	85106.3	0.0111125	83619.6	0.228036	4074.91	0.00425891	218184
172	27.24	32.7	0.994791	38.8	2.13101	49.1	17	116	5.82917	1.07377	0.975359	0.782644	0.328586	-0.00226823	-0.0108356	-0.106436	0	3.11031e-05	3.95653e+07	0.000122813	1.00201e+07	7.92665e-05	1.55249e+07	0.387832	3173.02	6.22447e-05	1.97704e+07
67	33.33	26.3	0.745263	9.24	0.58594	58.4	17	120	3.04387	1.07552	0.543287	0.783386	-0.232147	-0.12769	-0.264971	-0.106024	0	0.117594	5042.8	0.035115	16887.5	0.0807271	7345.79	0.114604	5174.4	0.0127512	46505.7
101	33.45	35	1.10533	38.2	1.65947	53.1	16	110	4.56795	1.07556	0.79099	0.821863	0.219968	0.043492	-0.101829	-0.0852007	0	8.01094e-05	7.24356e+06	0.000324339	1.7891e+06	0.000321698	1.8038e+06	0.242588	2392.03	0.000136075	4.26439e+06
444	31.25	78.4	1.6125	7.82	0.805627	51	19	133	3.59194	1.07689	0.749355	0.811181	-0.0938658	0.2075	-0.125313	-0.0908821	0	0.00116112	710972	0.0145771	56631.3	0.015645	52765.9	0.217043	3803.49	0.00560862	147188
753	26.86	30.4	0.657208	0.96	0.0925714	56	19	131	3.1	1.08	0.648091	0.812524	-1.03352	-0.182297	-0.188364	-0.0901638	1	910.637	1.38392	345.603	3.64651	428.751	2.93934	0.164365	7667.38	103.926	12.1264
129	24.25	36.9	0.818309	15.6	1.45089	59.3	19	130	3.59746	1.08497	0.749435	0.81483	0.161635	-0.0870828	-0.125266	-0.0889331	0	0.000668633	2.11862e+06	0.000605861	2.33813e+06	0.000673946	2.10192e+06	0.217412	6515.65	0.000246009	5.75825e+06
194	27.05	63.3	1.99907	34.4	1.49439	48	16	110	1.18049	1.0876	0.204414	0.831061	0.174463	0.300828	-0.689488	-0.0803669	0	2.03887e-05	6.10951e+07	6.1828e-06	2.0147e+08	0.000573559	2.17179e+06	0.0402388	30956.5	1.70471e-05	7.30712e+07
325	25.84	20.8	0.647894	49	1.93065	51.5	15	108	4.81316	1.09038	0.899677	0.861985	0.285704	-0.188496	-0.0459135	-0.0645003	0	0.000500392	2.65972e+06	0.000182737	7.28316e+06	0.000139084	9.56907e+06	0.314178	4236.14	8.2903e-05	1.60538e+07
424	26.76	47.9	1.03554	9.67	0.932464	45.6	19	131	3.35604	1.09147	0.701619	0.821153	-0.0303681	0.0151648	-0.153898	-0.0855761	0	0.00244846	517773	0.00577324	219590	0.00726341	174539	0.192089	6599.77	0.00222617	569474
469	23.54	55	1.18903	6.83	0.658607	60	19	131	4.90297	1.09238	1.02502	0.821841	-0.181374	0.075192	0.0107341	-0.0852122	0	0.00898872	160901	0.0758914	19057.4	0.0442721	32668.3	0.420179	3442.09	0.0362216	39929.1
2	29.8	60.5	1.90924	6.54	0.309283	58.2	16	112	4.27949	1.09448	0.713115	0.816633	-0.509644	0.280862	-0.146841	-0.0879731	0	0.121682	8112.76	1.66761	591.971	1.86678	528.811	0.197526	4997.71	0.578895	1705.28
473	26.78	18.8	0.585596	34.5	1.35934	64.6	15	108	3.15443	1.09541	0.589626	0.865961	0.133327	-0.232402	-0.229424	-0.0625018	0	0.00589247	214894	0.000477357	2.65264e+06	0.000965746	1.31117e+06	0.150248	8427.75	0.000208317	6.0785e+06
492	28.71	54.2	1.11476	11.5	1.18475	69	19	133	6.9916	1.10054	1.45859	0.828996	0.0736253	0.047183	0.163934	-0.0814476	0	0.000498809	2.20399e+06	0.00575793	190932	0.00202664	542460	0.965905	1138.18	0.0048873	224944
28	31.13	35.2	1.11165	41.6	1.80717	48	16	110	3.42961	1.10198	0.593874	0.842054	0.256998	0.0459666	-0.226306	-0.07466	0	4.84208e-05	1.7331e+07	9.83675e-05	8.53106e+06	0.000200661	4.18207e+06	0.146401	5732.06	4.25389e-05	1.97273e+07
456	32.63	36.5	0.809438	7.5	0.697545	56	19	130	6.20334	1.10406	1.2923	0.829164	-0.156428	-0.0918163	0.111364	-0.0813594	0	0.0329393	20318.8	0.0791369	8457.3	0.032955	20309.1	0.714871	936.232	0.052272	12803.9
221	27.01	40	1.00845	10.3	0.78954	55.5	18	125	4.48987	1.10526	0.882818	0.817216	-0.102626	0.00365274	-0.0541287	-0.087663	0	0.00657368	189964	0.0227267	54946.9	0.017371	71887.5	0.304155	4105.68	0.00956422	130566
296	30.03	50.1	1.39388	36.3	1.01942	43.7	15	103	2.95888	1.11619	0.842067	1.01518	0.00835395	0.144226	-0.0746536	0.00654261	0	0.00050023	1.92361e+06	0.00534343	180080	0.00469164	205098	0.302175	3184.4	0.00240682	399801
240	24.42	34.5	1.06323	7.01	0.371382	53	16	115	7.05485	1.11999	1.17014	0.819017	-0.430179	0.0266271	0.0682366	-0.0867069	0	0.246685	5710.65	1.60758	876.304	0.772523	1823.55	0.572139	2462.22	0.886119	1589.78
812	25	21.5	0.654067	48.4	2.65828	66	17	116	0.95	1.12	0.158958	0.816344	0.4246	-0.184378	-0.798718	-0.088127	0	8.12267e-05	1.69855e+07	6.13396e-08	2.24924e+10	2.24984e-05	6.13234e+07	0.0314581	43857.5	4.13132e-07	3.33955e+09
146	28.03	36.5	1.14595	29.3	1.44101	54.4	16	113	3.89864	1.12129	0.644717	0.829471	0.158666	0.0591663	-0.190631	-0.0811987	0	0.000151821	7.66194e+06	0.000436463	2.66517e+06	0.000700044	1.66168e+06	0.165767	7017.36	0.000177065	6.56959e+06
80	30.06	20.7	0.574097	3.32	0.218432	57	17	121	3.18163	1.12183	0.579301	0.818835	-0.660683	-0.241014	-0.237096	-0.0868035	0	45.0324	21.2951	5.51475	173.892	9.56642	100.243	0.135592	7072.46	1.84656	519.328
439	29.74	41.8	0.926973	21.2	1.97173	51.8	19	130	4.72267	1.12726	0.983844	0.846587	0.294847	-0.0329329	-0.00707383	-0.0723284	0	6.71069e-05	1.48065e+07	0.000193649	5.13103e+06	0.000123315	8.05753e+06	0.378238	2626.97	9.41772e-05	1.05505e+07
108	24.77	26.3	0.696501	15.8	1.12091	62	18	123	6.7641	1.12802	1.28187	0.828187	0.0495715	-0.157078	0.107845	-0.0818717	0	0.00607783	228968	0.00657932	211516	0.00272888	509963	0.702124	1982.03	0.00440387	316001
671	29	18.4	0.521401	4.06	0.257459	53.5	17	120	12.11	1.13	2.16146	0.823065	-0.589293	-0.282828	0.334747	-0.0845658	1	36.4172	29.3984	14.4748	73.9636	4.44463	240.877	2.88465	371.14	32.8682	32.5727
310	28.43	30.7	0.927514	42.6	1.49474	46.5	15	106	5.84701	1.13087	1.23693	0.935841	0.174567	-0.0326796	0.092345	-0.0287979	0	0.000310605	3.62615e+06	0.00132343	851049	0.000583188	1.93128e+06	0.569323	1978.32	0.000748245	1.50526e+06
21	29.02	49	1.32858	24.9	1.70068	45	17	122	5.26503	1.13417	0.978163	0.830088	0.230621	0.123389	-0.00958876	-0.0808756	0	3.38191e-05	3.15973e+07	0.000438253	2.4383e+06	0.000280957	3.8034e+06	0.376869	2835.44	0.000211689	5.04793e+06
437	26.99	52.5	0.925684	5.71	0.648667	57	20	140	6.7177	1.13521	1.2683	0.829577	-0.187978	-0.0335374	0.103222	-0.0811434	0	0.0260657	47967.5	0.111921	11171.3	0.0478313	26140	0.682729	1831.34	0.0712817	17540.4
775	27	55.1	1.49398	51.2	3.49697	62	17	122	5.6	1.14	1.0404	0.834354	0.543692	0.174345	0.0171987	-0.0786497	0	3.17533e-07	3.93514e+09	7.96804e-06	1.56818e+08	4.58211e-06	2.72699e+08	0.429942	2906.29	4.27898e-06	2.92017e+08
422	28.45	56.9	1.04416	7.74	0.881283	45	20	138	2.87812	1.14317	0.566478	0.848215	-0.0548848	0.0187661	-0.246817	-0.0714942	0	0.00319356	352085	0.00456253	246444	0.00977732	115002	0.137001	8207.28	0.00188282	597194
474	32.8	29.2	0.647551	7.86	0.731027	70	19	130	3.9519	1.14341	0.823274	0.858719	-0.136067	-0.188726	-0.0844555	-0.066149	0	0.0801146	8119.33	0.0296053	21971.6	0.0258777	25136.6	0.264774	2456.73	0.0118465	54908.7
404	28.76	27.3	0.85036	18.2	0.7171	53	15	108	6.04659	1.14493	1.13023	0.905109	-0.14442	-0.070397	0.0531664	-0.0432989	0	0.0227462	48116.7	0.0571095	19164.5	0.0286805	38160.9	0.486411	2250.1	0.0284918	38413.6
785	35	60.5	1.74937	16.4	1.00288	50	17	119	4.99	1.15	0.873811	0.836496	0.00124709	0.242882	-0.0585827	-0.0775361	0	0.000277989	1.54066e+06	0.00628406	68154.5	0.00494095	86681	0.296842	1442.81	0.00266392	160773
62	27.78	50.2	1.05832	4.95	0.493964	67.7	19	132	4.20108	1.15402	0.878719	0.869106	-0.306304	0.0246161	-0.0561499	-0.060927	0	0.06053	19583.4	0.249916	4743.12	0.189055	6270.06	0.300244	3948.07	0.0998997	11865.7
93	31.98	37.8	0.977014	6.61	0.487345	53	18	124	6.38343	1.15671	1.233	0.852186	-0.312164	-0.0100994	0.090963	-0.0694655	0	0.0885019	8388.23	0.453882	1635.61	0.202251	3670.57	0.617853	1201.54	0.262079	2832.64
505	33.68	28.5	0.887739	33.6	1.32388	63.4	15	108	2.92823	1.15812	0.547345	0.915531	0.121848	-0.0517148	-0.261739	-0.0383269	0	0.000738763	752905	0.000450274	1.23529e+06	0.00112455	494614	0.148217	3752.72	0.000226092	2.46014e+06
814	32	22.5	0.70079	50.7	2.5893	67	16	114	3.14	1.16	0.518619	0.852422	0.413182	-0.154412	-0.285151	-0.0693453	0	6.30545e-05	1.17375e+07	8.35373e-06	8.85958e+07	2.63032e-05	2.81375e+07	0.120642	6134.74	4.18212e-06	1.76969e+08
289	25.43	30.2	0.705118	11.4	0.982717	60	18	128	4.58112	1.16023	0.939475	0.866788	-0.00757137	-0.151738	-0.0271146	-0.0620872	0	0.0112909	120073	0.00804801	168456	0.00551183	245968	0.341953	3964.68	0.00355515	381343
230	30.35	59.3	1.45761	36.2	2.88577	56.8	18	126	5.40442	1.16457	1.07993	0.864188	0.460261	0.163641	0.0333954	-0.0633919	0	1.10353e-06	8.40037e+08	2.61827e-05	3.54053e+07	1.41229e-05	6.56384e+07	0.455539	2034.97	1.41116e-05	6.5691e+07
315	27.98	38.8	1.17223	15	0.526318	58.2	15	106	5.789	1.1718	1.22466	0.969712	-0.278752	0.0690137	0.0880146	-0.0133574	0	0.0301607	38717.1	0.306767	3806.58	0.139226	8387.31	0.545661	2140.04	0.155728	7498.56
157	26.53	25.5	0.804723	25.6	1.21065	62	16	112	5.01764	1.17331	0.836115	0.875443	0.0830182	-0.0943536	-0.077734	-0.057772	0	0.00192127	668578	0.00208127	617180	0.00181059	709447	0.273916	4689.47	0.000879194	1.46102e+06
24	33.57	31.8	0.919505	13.3	0.813308	71.9	17	119	4.78392	1.17342	0.837723	0.85353	-0.0897451	-0.0364458	-0.0768996	-0.0687811	0	0.00835439	67948.4	0.0175425	32359.5	0.0148799	38149.9	0.273359	2076.64	0.00713509	79560
217	34.63	71.7	1.89883	10.3	0.730721	52	18	123	6.28706	1.17383	1.19147	0.861822	-0.136248	0.278485	0.0760821	-0.0645825	0	0.00130683	353709	0.0559511	8261.45	0.0259365	17821.9	0.565117	817.95	0.0311061	14860
353	27.55	83.9	1.72562	22.4	2.30768	47	19	133	5.38913	1.17669	1.12429	0.886358	0.363175	0.236946	0.0508768	-0.0523906	0	2.37493e-06	5.07418e+08	0.000101197	1.19083e+07	5.11062e-05	2.358e+07	0.48756	2471.66	5.51242e-05	2.18612e+07
165	27.74	46.2	1.33588	15.6	0.953955	55.6	17	119	5.64929	1.18048	0.98926	0.858666	-0.0204722	0.125769	-0.00468939	-0.0661756	0	0.00082936	1.43346e+06	0.0103475	114894	0.00644544	184449	0.380478	3124.64	0.0047659	249451
218	30.32	29.7	0.915302	6.81	0.360786	58	16	115	4.64088	1.18182	0.769748	0.864236	-0.44275	-0.0384356	-0.113651	-0.0633674	0	0.506907	1835.32	0.92112	1010	0.885016	1051.21	0.234437	3968.37	0.338096	2751.69
65	27.43	47.7	1.29334	14.6	0.997183	51	17	122	4.90684	1.18576	0.911618	0.867849	-0.00122516	0.111712	-0.0401871	-0.0615559	0	0.000728902	1.66703e+06	0.00703466	172731	0.00510169	238177	0.322286	3770.26	0.00304863	398573
278	25.92	58	1.78746	12.6	0.667534	45.5	16	115	3.86012	1.18737	0.64025	0.868291	-0.175527	0.252236	-0.19365	-0.0613345	0	0.00246403	538073	0.0271394	48852.5	0.041299	32103.1	0.171752	7719.41	0.0106389	124620
441	29.52	72	1.51791	4.96	0.494962	53	19	132	5.01959	1.19089	1.04992	0.896875	-0.305428	0.181245	0.0211574	-0.0472679	0	0.0183948	55287.4	0.334786	3037.76	0.18734	5428.63	0.421991	2410	0.151802	6699.52
316	20.09	59.8	1.22994	4.33	0.446083	50	19	133	3.11841	1.19226	0.650565	0.898087	-0.350585	0.0898849	-0.186709	-0.0466813	0	0.0594313	25846	0.222463	6904.77	0.313701	4896.58	0.183315	8379.34	0.0861558	17828.9
442	28.4	44.6	0.917315	12.5	1.28777	49	19	133	4.69013	1.19265	0.978459	0.898384	0.109837	-0.0374814	-0.00945738	-0.0465382	0	0.000736157	1.53382e+06	0.00202517	557551	0.00130184	867341	0.368071	3067.71	0.000933396	1.20971e+06
40	26.37	36.1	0.978815	8.8	0.601042	52.7	17	122	6.53032	1.19282	1.21324	0.873012	-0.221095	-0.00929956	0.0839452	-0.0589797	0	0.0304375	42572.5	0.155453	8335.61	0.0705062	18378.5	0.580766	2231.19	0.0863294	15009.9
50	25.62	31.3	0.74989	7.67	0.635891	49	18	127	3.59704	1.19458	0.729001	0.88956	-0.196617	-0.125003	-0.137272	-0.0508246	0	0.0758464	17726.3	0.0472052	28481.5	0.0529928	25370.9	0.217474	6182.25	0.0184691	72795.8
485	32.96	30	0.602289	2.73	0.289479	67	19	134	4.48004	1.19574	0.929301	0.900039	-0.538383	-0.220195	-0.0318438	-0.0457386	0	9.90601	63.8934	3.78193	167.356	2.53914	249.269	0.334216	1893.77	1.48983	424.834
793	23	22.2	0.675363	104	5.712	50	17	116	5.41	1.2	0.905222	0.874654	0.756788	-0.170463	-0.0432447	-0.0581637	0	8.17046e-07	1.79407e+09	3.14469e-07	4.66132e+09	2.45981e-07	5.95916e+09	0.317886	4611.21	1.5593e-07	9.4006e+09
816	33	36.6	1.01507	28.7	1.88825	48.6	17	121	2.09	1.2	0.38054	0.875896	0.27606	0.00649637	-0.4196	-0.0575474	0	5.61695e-05	1.11905e+07	1.91392e-05	3.28419e+07	0.000157872	3.98148e+06	0.0862215	7290.14	1.46392e-05	4.29372e+07
144	26.4	26.1	0.593868	5.51	0.493596	55	18	129	6.75573	1.20424	1.3983	0.902257	-0.306628	-0.22631	0.145601	-0.0446699	0	0.877742	1473.91	0.493811	2619.85	0.190005	6808.8	0.764698	1691.79	0.32292	4006.29
14	32.62	50.5	1.30527	4.36	0.321456	56	18	124	6.12551	1.20517	1.18318	0.887882	-0.492879	0.1157	0.073051	-0.0516446	0	0.254213	2637.14	3.26747	205.173	1.54171	434.841	0.541864	1237.2	1.6549	405.098
453	28.75	48.1	0.989302	7.41	0.763389	57.4	19	133	5.61417	1.20525	1.17123	0.907875	-0.117254	-0.00467119	0.0686436	-0.0419737	0	0.00848793	129060	0.043572	25141.3	0.0207743	52731.3	0.521662	2099.93	0.022662	48338.9
150	30.3	48.9	1.54633	10.4	0.471985	65	16	111	3.78988	1.20783	0.641073	0.910939	-0.326072	0.189303	-0.193093	-0.0405107	0	0.0223934	41643.9	0.161633	5769.54	0.2375	3926.53	0.182669	5105.13	0.0643806	14485
755	24.6	27.6	0.798061	1.18	0.0721581	57.5	17	119	11.12	1.21	1.94725	0.880139	-1.14171	-0.0979639	0.289422	-0.0554485	1	1136.86	1.23155	3352.27	0.417657	1189.22	1.17733	1.78341	785.07	4393.14	0.318701
116	25.66	37.7	1.12973	9.64	0.548724	55.7	17	117	4.34833	1.21411	0.736723	0.883285	-0.260646	0.052974	-0.132696	-0.0538994	0	0.027813	48252.6	0.103033	13025.5	0.111729	12011.6	0.220126	6096.75	0.0395431	33938.9
49	31.05	21.1	0.637477	6.68	0.234387	84	15	106	4.6398	1.2184	0.981545	1.00828	-0.630066	-0.195536	-0.00808994	0.00357904	0	19.3575	43.8213	11.1847	75.8419	6.89117	123.095	0.374581	2264.59	4.46373	190.036
450	28.84	24.4	0.527496	11.3	1.08964	51	19	131	3.44755	1.21917	0.720752	0.917223	0.0372839	-0.277781	-0.142214	-0.037525	0	0.0347122	31302.6	0.00265696	408958	0.00320657	338861	0.219489	4950.52	0.0011269	964222
798	27	35.5	1.00596	102	6.46817	43.4	17	120	5.19	1.22	0.92634	0.888619	0.810781	0.00258219	-0.0332295	-0.0512844	0	4.1334e-08	3.02302e+10	1.54079e-07	8.10969e+09	1.15536e-07	1.08151e+10	0.332141	3762.06	7.80727e-08	1.60048e+10
222	27.15	48.5	1.19214	25.6	2.04076	54.5	18	126	4.65576	1.22473	0.930331	0.908825	0.309793	0.0763278	-0.0313624	-0.0415198	0	1.81613e-05	6.81551e+07	0.000142986	8.6567e+06	0.000102912	1.20276e+07	0.335099	3693.8	6.63837e-05	1.86459e+07
82	23.04	47.7	1.45112	21.5	1.18085	39	17	116	3.88528	1.22942	0.650101	0.896098	0.072193	0.161702	-0.187019	-0.0476447	0	0.000194383	7.53399e+06	0.00133707	1.09529e+06	0.00207695	705110	0.182617	8019.39	0.000574303	2.55e+06
92	32.6	21.7	0.519892	6.55	0.543036	65.3	18	127	3.8589	1.2298	0.782072	0.915784	-0.265171	-0.284087	-0.106753	-0.0382068	0	1.18058	569.739	0.123266	5456.67	0.118041	5698.19	0.249445	2696.47	0.0485173	13863.5
258	24.31	22.1	0.688331	7.01	0.358008	64	16	114	2.46723	1.23188	0.407501	0.905242	-0.446107	-0.162202	-0.389871	-0.0432352	0	1.88595	749.672	0.188974	7481.66	0.918635	1539.07	0.102087	13849.4	0.111667	12661.3
120	28.64	37.5	1.17735	28.7	1.4115	50.1	16	113	4.07224	1.23384	0.673425	0.912723	0.14968	0.0709047	-0.171711	-0.0396608	0	0.000152932	7.23315e+06	0.000546396	2.02451e+06	0.000793141	1.39469e+06	0.196923	5617.34	0.000241234	4.58553e+06
780	27	37.4	0.990462	39	2.76681	52.5	18	123	4.88	1.24	0.924814	0.910404	0.441979	-0.00416231	-0.0339457	-0.040766	0	7.11897e-06	1.75522e+08	2.47383e-05	5.05102e+07	1.82245e-05	6.85635e+07	0.331574	3768.5	1.17442e-05	1.06396e+08
59	29.39	51.4	1.62207	16	0.756655	51	16	112	6.03226	1.24133	1.00519	0.926196	-0.121102	0.210069	0.00224677	-0.0332971	0	0.00160616	641674	0.0358875	28718.3	0.0218096	47255.7	0.385599	2672.8	0.016063	64161.8
107	34.18	50.3	1.17442	13.6	1.17236	61.5	18	128	4.58677	1.24774	0.940634	0.932161	0.0690627	0.0698231	-0.0265792	-0.030509	0	0.000430086	1.17558e+06	0.00313074	161495	0.00217464	232498	0.342734	1475.19	0.00139861	361501
792	28	25.6	0.788947	46.5	2.46352	52	16	115	4.12	1.25	0.683354	0.914093	0.391556	-0.102952	-0.165354	-0.0390095	0	4.33881e-05	2.68724e+07	2.41056e-05	4.83681e+07	3.54908e-05	3.2852e+07	0.201646	5782.13	1.12412e-05	1.03721e+08
244	28.02	23.3	0.708826	22.6	1.24126	47	17	116	6.42956	1.25333	1.07582	0.913526	0.093863	-0.14946	0.0317392	-0.0392789	0	0.00323764	359566	0.00291933	398772	0.00159282	730869	0.439409	2649.34	0.00143672	810279
820	28	49.1	1.39135	65.8	4.1726	60	17	120	3.79	1.26	0.67646	0.917754	0.620407	0.143435	-0.169758	-0.0372737	0	1.41883e-07	8.21763e+09	1.04059e-06	1.12047e+09	1.65148e-06	7.05997e+08	0.199549	5842.9	5.1699e-07	2.25525e+09
188	21.65	32.9	0.748593	13.8	1.23623	53.7	18	129	9.56454	1.2609	1.97967	0.944709	0.0920993	-0.125754	0.296593	-0.0247021	0	0.00248172	606371	0.0060394	249171	0.00163997	917605	1.56627	960.78	0.00758162	198486
196	29.02	24.7	0.779477	19.9	0.94109	53	16	112	4.4367	1.26133	0.739311	0.941118	-0.0263687	-0.108197	-0.131173	-0.026356	0	0.00847237	126127	0.00619714	172433	0.00700842	152473	0.233983	4566.97	0.00263968	404818
498	24.41	61.5	1.26491	5.62	0.57898	61.2	19	133	4.33227	1.26353	0.903802	0.951768	-0.237336	0.102059	-0.0439265	-0.0214688	0	0.0141981	99252.6	0.117859	11956.7	0.0859469	16396.2	0.322233	4373.24	0.0489145	28809.5
317	34.83	38.6	0.739776	15.8	1.75415	60	19	136	4.07352	1.267	0.827771	0.949195	0.244066	-0.1309	-0.08209	-0.0226445	0	0.000402256	1.103e+06	0.000262781	1.68843e+06	0.000242341	1.83084e+06	0.279755	1585.99	0.000118757	3.73609e+06
451	19.92	55.6	0.999665	12.1	1.38153	55.8	20	139	3.78357	1.26926	0.73014	0.935319	0.14036	-0.000145448	-0.136594	-0.0290403	0	0.000340697	4.51649e+06	0.000747692	2.058e+06	0.000896314	1.71676e+06	0.228254	6741.39	0.000330165	4.66056e+06
63	25.7	44.2	1.27805	20.3	1.24136	53	17	119	4.8369	1.26999	0.847001	0.923775	0.0938993	0.106549	-0.072116	-0.0344339	0	0.000228413	5.86485e+06	0.00186549	718100	0.00159563	839547	0.285892	4685.71	0.000806936	1.66012e+06
389	27.33	21.8	0.483445	3.89	0.361793	54.5	19	130	5.21278	1.27705	1.08595	0.95908	-0.44154	-0.315653	0.0358084	-0.0181452	0	12.0986	101.112	1.64654	742.96	0.87736	1394.31	0.440713	2775.76	0.729425	1677.1
378	22.84	45.8	1.42661	14.5	0.571316	45	15	108	5.50563	1.27926	1.02911	1.0113	-0.243124	0.154306	0.012463	0.0048788	0	0.0103918	141570	0.157644	9332.2	0.093161	15791.6	0.403025	3650.31	0.0696108	21134.2
30	21.85	23.6	0.744763	33.5	1.58425	51	16	112	4.71821	1.2819	0.786221	0.956466	0.199823	-0.127982	-0.104455	-0.0193305	0	0.000674961	2.22214e+06	0.000414513	3.61836e+06	0.000426351	3.51789e+06	0.260215	5763.92	0.000186985	8.02128e+06
8	26.33	47.7	1.37926	14.1	0.862228	44	17	119	6.50701	1.28542	1.13946	0.935001	-0.0643776	0.139645	0.0566981	-0.0291878	0	0.00129003	1.00662e+06	0.02221	58467.9	0.0110786	117214	0.485707	2673.57	0.0110971	117019
122	28.18	38.5	1.13425	33.1	1.95264	50.1	17	118	6.93352	1.2863	1.19297	0.935217	0.290622	0.0547103	0.0766293	-0.0290874	0	2.86946e-05	4.00635e+07	0.000285892	4.02112e+06	0.000132796	8.65693e+06	0.530529	2166.91	0.000158234	7.26522e+06
304	24	34.2	0.614902	19.3	2.2036	51	20	139	4.57905	1.28835	0.883649	0.949391	0.343132	-0.211194	-0.0537203	-0.0225547	0	0.000331011	4.31283e+06	8.32084e-05	1.71568e+07	6.75824e-05	2.11237e+07	0.310335	4600.16	3.86757e-05	3.69118e+07
834	27	100	2.77342	96.5	6.34901	48	17	121	5.07	1.29	0.923129	0.941588	0.802706	0.443015	-0.0347378	-0.0261389	0	1.21641e-09	1.02723e+12	1.71495e-07	7.28613e+09	1.32336e-07	9.44214e+09	0.332588	3757.01	8.78005e-08	1.42315e+10
336	27.42	77.9	1.60222	15.1	1.55562	46.8	19	133	5.16123	1.29058	1.07674	0.972148	0.191904	0.204721	0.0321112	-0.0122678	0	2.98539e-05	4.07293e+07	0.000853016	1.42545e+06	0.000473623	2.56729e+06	0.433244	2806.57	0.00041982	2.89631e+06
452	23.13	60.2	1.08237	7.51	0.857461	48.1	20	139	4.32854	1.29261	0.835307	0.952527	-0.0667854	0.0343763	-0.078154	-0.0211227	0	0.00319545	457325	0.0131988	110720	0.0114471	127662	0.284375	5138.85	0.00558908	261467
34	26.97	54.5	1.44332	14.8	1.04997	51	18	123	7.45227	1.29512	1.41229	0.950875	0.0211762	0.159363	0.149923	-0.0218763	0	0.000379398	3.29957e+06	0.0105262	118927	0.00393627	318030	0.732503	1709	0.00681304	183743
467	23.81	41.8	1.26287	23.7	0.831583	44	15	106	5.29014	1.29607	1.11912	1.07255	-0.0800945	0.101358	0.048878	0.030419	0	0.0021137	679168	0.0261077	54986.1	0.0139382	102995	0.461566	3110.19	0.0124516	115291
349	26.23	39.2	0.7048	8.62	0.984197	69	20	139	3.90363	1.30348	0.753309	0.960538	-0.00691805	-0.151934	-0.123027	-0.0174855	0	0.01123	116243	0.00508493	256721	0.0055594	234811	0.245502	5317.31	0.00221043	590567
448	31.97	60	1.86892	17.5	0.689519	54.5	15	108	3.63669	1.30356	0.679769	1.03051	-0.161454	0.271592	-0.167638	0.0130517	0	0.00186047	399636	0.0264382	28122.5	0.0360811	20606.6	0.237189	3134.67	0.0126651	58705.6
263	26.66	63.3	1.55593	26.5	2.11251	45.4	18	126	2.59484	1.30423	0.518511	0.967821	0.324798	0.19199	-0.285242	-0.0142049	0	5.5634e-06	2.29198e+08	2.7284e-05	4.67351e+07	8.62945e-05	1.47764e+07	0.156386	8153.7	1.72975e-05	7.37172e+07
245	27.25	31	0.878447	9.93	0.629695	45.2	17	120	2.45235	1.30465	0.437708	0.950278	-0.20087	-0.0562845	-0.358815	-0.0221495	0	0.0381058	32273.3	0.0129512	94956.6	0.0561608	21897.8	0.125837	9772.94	0.00846449	145289
156	25.46	30	0.941878	9.28	0.456401	53	16	113	4.7541	1.30647	0.786183	0.966457	-0.340654	-0.0260053	-0.104476	-0.0148174	0	0.142385	9509.35	0.299649	4518.56	0.282476	4793.27	0.262615	5155.78	0.120283	11256.7
35	25.72	70.5	1.56344	6.96	0.647321	47.6	19	130	5.41974	1.30791	1.12906	0.982259	-0.18888	0.19408	0.0527174	-0.00777394	0	0.00411822	324989	0.096377	13886.9	0.0491386	27236.8	0.469353	2851.54	0.0457525	29252.6
140	27.01	13.8	0.425292	20.8	1.10196	59	16	115	4.67462	1.31096	0.775344	0.958669	0.0421662	-0.371313	-0.110505	-0.0183314	0	0.131529	9494.19	0.00294866	423501	0.0030492	409537	0.255459	4888.3	0.00128777	969705
61	29.3	35.8	1.05471	32.4	1.91134	56.5	17	118	5.9496	1.31409	1.02368	0.955423	0.281339	0.0231326	0.0101634	-0.0198045	0	4.42447e-05	2.35052e+07	0.000248352	4.18752e+06	0.0001506	6.90557e+06	0.397537	2616.05	0.000120662	8.61891e+06
321	26.41	45.6	1.09249	17.4	1.44257	56.1	18	127	4.94784	1.3146	1.00276	0.978934	0.159137	0.038418	0.00119793	-0.00924671	0	0.000183541	7.04482e+06	0.00113926	1.13495e+06	0.000717326	1.80254e+06	0.384552	3362.38	0.000536016	2.41226e+06
79	30.56	38.7	1.19267	44	2.33107	49.1	16	115	5.95596	1.31717	0.987871	0.963214	0.367556	0.0765189	-0.00529981	-0.016277	0	8.4292e-06	1.07197e+08	7.55699e-05	1.19569e+07	4.93891e-05	1.82952e+07	0.374319	2413.94	3.66755e-05	2.46373e+07
402	29.08	60.6	1.2464	25.7	2.64765	54	19	133	8.78188	1.32521	1.83208	0.998233	0.422861	0.0956564	0.262945	-0.000767982	0	3.35295e-06	3.16892e+08	8.7873e-05	1.20916e+07	2.42272e-05	4.38566e+07	1.17495	904.317	8.58986e-05	1.23695e+07
225	31.14	37.8	1.16493	22.1	1.17083	50.5	16	115	5.58733	1.32947	0.926729	0.972208	0.0684951	0.0662998	-0.0330474	-0.012241	0	0.000447024	1.87471e+06	0.00306506	273418	0.00221318	378660	0.338182	2478.08	0.00137454	609689
799	29	26.3	0.777072	30.8	1.01084	70	15	105	5.22	1.33	1.19955	1.13168	0.00468391	-0.109539	0.0790168	0.0537244	0	0.00592526	180685	0.0103784	103157	0.00514157	208225	0.512231	2090.09	0.00522388	204945
249	20.28	33.5	0.823438	3.14	0.250312	60.5	18	126	5.23214	1.33073	1.0455	0.987487	-0.601518	-0.0843692	0.0193261	-0.0054688	0	4.44881	344.564	9.03103	169.737	5.06143	302.859	0.412085	3719.87	3.74778	409.015
237	30.8	55.1	1.28649	12.6	1.08616	52	18	128	4.80677	1.33115	0.985751	0.994481	0.0358943	0.109407	-0.00623282	-0.00240367	0	0.000465603	1.88269e+06	0.0051474	170297	0.00332783	263411	0.375438	2334.84	0.00235409	372367
407	22.69	42	0.931408	21.1	1.96243	53	19	130	4.31593	1.33272	0.899111	1.00089	0.292793	-0.0308599	-0.0461865	0.000387101	0	6.73586e-05	2.19122e+07	0.000166452	8.86727e+06	0.000132102	1.1173e+07	0.327716	4503.82	7.89022e-05	1.87064e+07
470	23.57	61.8	1.11114	11.3	1.29019	58	20	139	5.26489	1.33586	1.016	0.984395	0.110653	0.0457682	0.00689348	-0.00683058	0	0.000316869	4.56067e+06	0.0021455	673567	0.00131743	1.09694e+06	0.393156	3675.73	0.00100669	1.43554e+06
210	29.56	41.2	0.96195	8.86	0.763761	50.7	18	128	7.36537	1.33872	1.51046	1.00014	-0.117042	-0.0168477	0.179109	5.97275e-05	0	0.00952852	106289	0.0593934	17052	0.0211371	47914.8	0.791046	1280.3	0.0392235	25820.7
717	29.7	34.3	0.780448	1.43	0.128102	41	18	129	9.32	1.34	1.92906	1.00397	-0.892444	-0.107656	0.285345	0.00172072	1	111.621	8.94008	309.069	3.22872	103.99	9.59608	1.29826	768.644	291.71	3.42086
99	26.97	38.8	1.09948	14.4	0.913153	40	17	120	4.43618	1.34189	0.791794	0.977404	-0.0394563	0.0411856	-0.101388	-0.00992602	0	0.00214883	582573	0.00845828	148003	0.00828558	151088	0.26808	4669.69	0.00367564	340581
327	24.73	75.8	1.42094	8.91	1.00478	46.8	20	137	4.19369	1.34397	0.839812	1.00268	0.0020691	0.152575	-0.075818	0.00116187	0	0.000508454	2.74096e+06	0.0057425	242690	0.00504427	276284	0.29784	4679.19	0.0025576	544906
187	36.88	21.3	0.668733	15.3	0.752471	64	16	113	3.75185	1.34714	0.620442	0.996538	-0.12351	-0.174747	-0.207299	-0.00150609	0	0.0583562	4825.79	0.0133958	21022.7	0.0228029	12350	0.202058	1393.73	0.00657033	42861.6
777	29	26.1	0.754688	31.7	1.93849	51.6	17	119	6.19	1.35	1.08395	0.981974	0.287463	-0.122232	0.0350074	-0.00790012	0	0.000209017	5.1221e+06	0.000254098	4.21337e+06	0.000140475	7.62132e+06	0.437722	2445.86	0.000127588	8.39111e+06
335	23.27	32.8	0.727386	7.53	0.700335	66	19	130	4.33043	1.35108	0.902131	1.01468	-0.154694	-0.138235	-0.0447304	0.00632956	0	0.0543069	26817.6	0.0442058	32945.4	0.0331573	43923.3	0.33217	4384.44	0.0191793	75934.8
807	37	43.8	1.33247	23.4	1.2852	60	17	116	3.54	1.36	0.592327	0.991274	0.10897	0.124658	-0.227439	-0.00380608	0	0.000162127	1.68846e+06	0.000659308	415200	0.00134832	203026	0.189985	1440.87	0.000356211	768489
828	29	24.4	0.691423	3.67	0.232727	45.4	17	120	2.4	1.37	0.428365	0.997875	-0.633153	-0.160256	-0.368186	-0.000923664	0	13.527	79.1458	1.82243	587.462	7.10994	150.579	0.142676	7503.76	1.22406	874.636
705	23.2	28.4	0.787651	1.43	0.0940837	60	17	121	4.49	1.37	0.817524	0.999981	-1.02649	-0.103666	-0.0874995	-8.06166e-06	1	399.708	3.6499	498.038	2.92928	390.432	3.73661	0.286323	5095.27	173.56	8.40568
811	28	29.1	0.906355	2.07	0.105717	66.1	16	114	2.66	1.37	0.43934	1.00674	-0.975855	-0.0427017	-0.357199	0.00291728	0	144.118	8.09021	75.7264	15.3968	238.161	4.8956	0.149486	7799.68	44.3998	26.2601
298	32.29	26.8	0.834786	13.6	0.535855	44.5	15	108	6.99481	1.37511	1.30747	1.08707	-0.270953	-0.0784248	0.116431	0.0362572	0	0.107736	6565.32	0.304314	2324.32	0.131537	5377.35	0.580267	1218.96	0.154921	4565.69
213	35.98	30.8	0.973968	5.44	0.246885	64.5	16	111	7.4547	1.37532	1.26099	1.03726	-0.607506	-0.0114553	0.100712	0.0158876	0	2.43498	142.233	12.2394	28.2967	5.44502	63.6057	0.556472	622.375	5.80914	59.6188
270	34.68	36.1	0.800568	13.3	1.23698	67.5	19	130	5.05987	1.37658	1.05409	1.03383	0.0923623	-0.096602	0.0228777	0.0144499	0	0.00175786	260292	0.00287376	159219	0.00168233	271979	0.419916	1089.64	0.00137429	332940
411	32.8	62.6	1.14876	8.79	1.00084	70	20	138	5.93677	1.38044	1.16849	1.02427	0.000363124	0.0602282	0.067624	0.0104146	0	0.00110693	587639	0.0105254	61800.8	0.00518728	125399	0.492939	1319.59	0.00524284	124070
47	27.22	45.2	1.42641	27.4	1.29577	46.6	16	112	4.73729	1.38288	0.789399	1.03181	0.112529	0.154245	-0.102703	0.0136003	0	0.000122441	1.00637e+07	0.00126973	970448	0.00130881	941469	0.282768	4357.67	0.000604559	2.03819e+06
25	33.21	26.4	0.803134	19.8	1.08748	52	17	116	6.51125	1.38861	1.08949	1.01213	0.0364197	-0.0952121	0.0372221	0.00523499	0	0.00342689	176791	0.00606813	99840.4	0.0033257	182171	0.440836	1374.31	0.00291319	207966
494	25.69	62.7	1.06628	6.11	0.668551	54	20	142	4.11423	1.39169	0.739737	0.995402	-0.174865	0.0278712	-0.130923	-0.00200128	0	0.0124992	107224	0.0376036	35640.8	0.0418221	32045.7	0.249417	5373.42	0.0163795	81823.1
269	28.15	34.1	0.838186	12.2	0.972551	57	18	126	4.12405	1.39299	0.824082	1.03368	-0.0120876	-0.0766596	-0.0840293	0.014388	0	0.00501566	229752	0.00657471	175271	0.00605457	190329	0.29896	3854.55	0.00300693	383233
209	24.3	34.9	0.879869	11.4	0.87386	53.5	18	125	4.11767	1.39383	0.809635	1.03058	-0.058558	-0.0555818	-0.0917108	0.0130805	0	0.00700239	201974	0.011197	126311	0.0106029	133388	0.291424	4853.08	0.00507056	278924
293	29.08	69.1	2.1851	12.9	0.585443	48	16	111	5.28554	1.39913	0.894069	1.05522	-0.232515	0.339472	-0.0486288	0.0233419	0	0.00329351	322611	0.109181	9731.74	0.0834644	12730.3	0.338088	3142.74	0.0477578	22248.2
55	34.63	61.2	1.54292	7.35	0.56341	54	18	125	4.57409	1.39963	0.899379	1.03487	-0.249175	0.188344	-0.0460574	0.0148851	0	0.00892152	51811.5	0.134179	3444.94	0.100592	4595.19	0.335411	1378.12	0.0576752	8014.5
162	24.43	57.5	1.62938	15.3	0.970225	50	17	120	4.95489	1.4105	0.884376	1.02737	-0.0131273	0.212022	-0.0533631	0.0117276	0	0.000406229	3.46667e+06	0.00767786	183418	0.00611788	230188	0.326072	4318.87	0.00346266	406700
476	28.8	48.7	1.02669	19.9	1.98584	49	19	132	5.14495	1.42754	1.07614	1.0751	0.297943	0.0114413	0.0318708	0.0314486	0	4.01733e-05	2.71458e+07	0.00021914	4.97645e+06	0.000127685	8.54084e+06	0.437119	2494.83	0.00011095	9.8291e+06
480	22.78	44.1	0.953384	13.5	1.30178	63	19	131	6.57156	1.43446	1.37386	1.07919	0.114539	-0.0207321	0.137943	0.0330994	0	0.000582106	2.53065e+06	0.0032334	455591	0.00130158	1.13178e+06	0.628732	2342.98	0.00184225	799626
423	23.05	61.9	1.3382	10.8	1.04143	44.6	19	131	5.0867	1.43612	1.06343	1.08044	0.0176292	0.12652	0.0267104	0.033602	0	0.000510636	2.86727e+06	0.00734624	199304	0.00429435	340944	0.430806	3398.59	0.00351003	417129
483	23.83	32.8	0.990959	39.3	1.37895	62	15	106	4.52423	1.43878	0.957096	1.19065	0.13955	-0.00394417	-0.0190444	0.075785	0	0.000357747	4.01047e+06	0.00133818	1.07216e+06	0.00100692	1.42487e+06	0.411298	3488.31	0.00070594	2.03238e+06
74	29.5	46.4	1.25809	24.9	1.70068	53	17	122	8.30428	1.43888	1.54281	1.0531	0.230621	0.0997112	0.188313	0.0224697	0	4.14992e-05	2.45572e+07	0.000868752	1.17307e+06	0.000299068	3.4076e+06	0.779061	1308.12	0.000584828	1.74257e+06
790	26	23.6	0.624997	26.4	1.87292	65	18	123	4.49	1.44	0.850905	1.05724	0.272518	-0.204122	-0.0701191	0.0241748	0	0.00072792	1.81431e+06	0.000192966	6.84406e+06	0.000175524	7.52415e+06	0.318455	4147.11	9.57548e-05	1.37922e+07
3	29.52	47.8	1.45416	17.4	0.955661	49.8	17	116	7.41836	1.44108	1.24127	1.05037	-0.0196962	0.162612	0.0938659	0.021344	0	0.000621463	1.63646e+06	0.0146507	69416.5	0.00668015	152242	0.54025	1882.46	0.00755899	134542
279	30.67	44.1	1.13985	7.34	0.541166	54	18	124	6.11635	1.44273	1.18141	1.0629	-0.266669	0.0568474	0.0724009	0.0264929	0	0.0289085	30829.6	0.254389	3503.44	0.124183	7176.78	0.499461	1784.4	0.120741	7381.37
73	29.74	23.1	0.728984	34.4	1.62681	55	16	112	4.64827	1.44329	0.774566	1.07689	0.211337	-0.137282	-0.110941	0.03217	0	0.000655638	1.5155e+06	0.000345695	2.87426e+06	0.000386054	2.57378e+06	0.292526	3396.68	0.000179663	5.53047e+06
527	27	31.2	0.865306	1.71	0.112506	53	17	121	7.17545	1.45392	1.30648	1.06123	-0.948825	-0.0628301	0.116103	0.0258107	1	130.573	9.56962	425.628	2.93574	183.647	6.80401	0.584392	2138.18	194.363	6.42888
167	31.99	57.7	1.63504	24.6	1.55997	50.7	17	120	5.69112	1.45444	1.01578	1.05938	0.193116	0.21353	0.00680099	0.0250507	0	2.76061e-05	2.68506e+07	0.000758237	977583	0.000482271	1.53698e+06	0.4014	1846.64	0.000368529	2.01135e+06
118	28.7	27.1	0.844062	40.8	2.0837	48.9	16	114	5.14104	1.45802	0.849121	1.07142	0.318835	-0.0736254	-0.0710303	0.0299614	0	7.81243e-05	1.40846e+07	0.000105086	1.0471e+07	9.73606e-05	1.13018e+07	0.322195	3415.16	5.34969e-05	2.05684e+07
504	25.41	38.8	1.20857	17.4	0.685579	54	15	108	4.64202	1.46273	0.867686	1.15634	-0.163942	0.0822721	-0.0616375	0.0630851	0	0.00687263	197435	0.045845	29597.4	0.038989	34802	0.361882	3749.55	0.0225232	60244.4
438	25.14	66.2	1.24098	9.45	1.06567	61	20	137	4.59251	1.46484	0.919679	1.09286	0.0276232	0.0937639	-0.0363637	0.0385632	0	0.0005887	2.33075e+06	0.00501416	273647	0.00382114	359084	0.361031	3800.54	0.00238949	574228
806	27	32.6	0.942637	36.4	2.22589	45	17	119	0.61	1.47	0.106819	1.06926	0.347505	-0.0256554	-0.971353	0.0290834	0	3.12845e-05	3.9941e+07	2.16155e-08	5.78075e+10	6.7085e-05	1.86261e+07	0.207215	6030.15	5.87127e-06	2.12822e+08
91	34.98	45.4	1.17345	14.1	1.03957	57	18	124	4.82312	1.47192	0.931615	1.08441	0.0168537	0.0694646	-0.0307633	0.0351935	0	0.000830693	517738	0.00586816	73290.6	0.00434232	99044	0.364178	1180.97	0.00276834	155357
52	28.02	31.1	0.803839	6.5	0.479234	52	18	124	5.20144	1.4746	1.00469	1.08638	-0.319452	-0.0948308	0.00203254	0.0359815	0	0.22224	5238.24	0.366845	3173.4	0.229084	5081.74	0.400767	2904.8	0.161446	7210.77
784	27	29.1	0.885273	88.3	4.8497	54.9	17	116	4.27	1.48	0.714473	1.07874	0.685715	-0.052923	-0.146014	0.0329167	0	4.60489e-07	2.7135e+09	4.82821e-07	2.58799e+09	7.26787e-07	1.71926e+09	0.269926	4629.17	3.00668e-07	4.15586e+09
429	25.17	91.3	1.7115	4.88	0.550315	59.7	20	137	6.62822	1.4856	1.32734	1.10835	-0.259389	0.233377	0.122983	0.044677	0	0.00770655	177831	0.2712	5053.32	0.11604	11810.2	0.590377	2321.33	0.139073	9854.23
511	28	15.8	0.465486	4.62	0.272543	56	17	118	7.48266	1.48938	1.28745	1.08287	-0.564564	-0.332093	0.109731	0.0345763	1	54.1077	21.5485	7.8928	147.722	3.47011	335.996	0.567372	2054.99	3.76886	309.362
171	26.12	30.7	0.869946	23.2	1.47119	53.9	17	120	4.8524	1.4912	0.866084	1.08616	0.167669	-0.0605078	-0.0624402	0.0358928	0	0.000459011	2.86003e+06	0.000769591	1.70582e+06	0.00067234	1.95257e+06	0.334621	3923.21	0.000381427	3.44178e+06
493	25.24	31.9	0.597994	20.3	2.28922	53	20	137	4.15295	1.49988	0.831653	1.119	0.359687	-0.223303	-0.0800578	0.0488301	0	0.000318011	4.29726e+06	5.87246e-05	2.32708e+07	5.87217e-05	2.3272e+07	0.332196	4113.76	3.21311e-05	4.25311e+07
676	32.51	13.9	0.350435	2.63	0.201601	65	18	125	6.49	1.5	1.27609	1.10908	-0.695507	-0.455392	0.105882	0.0449622	1	1162.24	0.587357	31.5126	21.6628	14.0777	48.4917	0.557413	1224.68	14.4511	47.2386
434	33	27	0.815729	32.1	1.12632	70	15	106	5.85949	1.50107	1.23957	1.2422	0.0516622	-0.0884542	0.0932712	0.0941912	0	0.00263683	238380	0.00612122	102686	0.00306698	204947	0.548093	1146.82	0.00322244	195059
791	29	32.2	0.964914	43.3	2.4647	55.5	17	117	5.2	1.51	0.881019	1.09855	0.391765	-0.0155115	-0.0550149	0.0408206	0	1.56688e-05	6.83274e+07	4.35555e-05	2.45803e+07	3.82259e-05	2.80074e+07	0.345395	3099.66	2.29096e-05	4.67317e+07
219	30.5	41.4	1.07006	15.4	1.13542	57	18	124	8.62872	1.51161	1.66669	1.11365	0.0551554	0.0294091	0.221855	0.0467482	0	0.000742653	1.22574e+06	0.00828341	109894	0.00275262	330702	0.84218	1080.88	0.00570086	159677
488	23.97	38	0.697329	10.7	1.21831	55	20	138	4.31393	1.5152	0.849077	1.12426	0.085758	-0.156563	-0.0710531	0.0508673	0	0.00390009	366370	0.00207637	688161	0.00189771	752947	0.341337	4186.11	0.00105788	1.35069e+06
6	30.45	45.3	0.955016	7.02	0.700531	59.8	19	132	6.65749	1.51957	1.39252	1.14442	-0.154573	-0.0199894	0.1438	0.0585837	0	0.0153723	59579.8	0.0846753	10816.4	0.0347396	26364.1	0.627186	1460.3	0.0454762	20139.7
421	20.41	47	0.862485	14	1.59405	59.5	20	138	6.46553	1.52714	1.27256	1.13312	0.202502	-0.0642483	0.104678	0.0542747	0	0.000308841	4.9561e+06	0.000969552	1.57872e+06	0.000443552	3.45088e+06	0.554365	2761.08	0.000521877	2.93297e+06
193	30.9	46	1.44556	6.94	0.287673	45.1	16	109	5.91699	1.52886	1.05887	1.18663	-0.541101	0.160037	0.0248445	0.0743158	0	0.329768	2623.91	4.77051	181.381	2.78794	310.365	0.452724	1911.28	2.1102	410.047
75	26.06	26.4	0.682359	13.3	0.980587	52	18	124	6.89062	1.53986	1.33097	1.13446	-0.00851373	-0.165987	0.124167	0.0547894	0	0.013589	96898.3	0.0140351	93818.3	0.0060425	217915	0.589732	2232.8	0.00748677	175877
415	33.89	46.7	0.937563	10.4	1.10278	90.6	19	134	6.60788	1.54216	1.37068	1.16079	0.0424877	-0.0279994	0.136937	0.064754	0	0.00153527	348254	0.0078282	68299.8	0.00328786	162618	0.611667	874.111	0.00428067	124902
477	29.61	46.4	0.909844	5.45	0.592627	61	19	135	5.23753	1.54387	1.07692	1.16	-0.227219	-0.041033	0.0321825	0.0644582	0	0.0444549	22663	0.140637	7163.68	0.0817054	12330.6	0.453641	2220.88	0.0659648	15273
123	29.97	21.3	0.536998	10.9	0.835533	70	18	125	7.73877	1.5477	1.52163	1.14435	-0.0780363	-0.270028	0.18231	0.0585575	0	0.118819	8153.44	0.0376903	25703.9	0.014015	69124.9	0.713505	1357.78	0.0222792	43483.9
77	27.81	19.1	0.599662	12.5	0.614764	62.4	16	113	6.34593	1.55	1.04942	1.14661	-0.211292	-0.222093	0.0209511	0.0594144	0	0.287131	4119.27	0.112096	10551.4	0.0675211	17517	0.437177	2705.47	0.0522747	22626
398	21.9	55.9	1.4804	9.62	0.682479	51.5	18	123	6.14217	1.55321	1.16401	1.14036	-0.16591	0.170378	0.0659566	0.0570419	0	0.00363341	412442	0.076873	19494.1	0.0396227	37821	0.49372	3035.26	0.0369985	40503.6
78	24.94	40.3	1.24198	26.1	1.38275	65	16	115	5.3498	1.55441	0.887332	1.1367	0.140743	0.094113	-0.0519136	0.0556463	0	0.000139526	9.91109e+06	0.00113742	1.21578e+06	0.000964736	1.4334e+06	0.361868	3821.42	0.000584606	2.36544e+06
243	27.31	33.3	0.997877	29.7	1.69057	57.5	17	117	8.90734	1.55704	1.50914	1.13278	0.228033	-0.000923119	0.17873	0.0541437	0	0.000112614	1.08774e+07	0.000875388	1.39932e+06	0.00032101	3.81591e+06	0.708932	1727.87	0.000541452	2.26233e+06
20	34.35	30.1	0.949889	10.7	0.506013	52	16	112	6.32474	1.55882	1.05392	1.16309	-0.295838	-0.0223273	0.0228094	0.0656133	0	0.0821981	5948.56	0.301561	1621.44	0.180207	2713.32	0.443681	1102.06	0.139239	3511.68
484	34.33	27.5	0.845505	16.3	0.60769	57	15	107	5.0713	1.55943	1.00189	1.25933	-0.216318	-0.0728838	0.000819536	0.100138	0	0.0541384	9067.55	0.11027	4451.84	0.0754742	6504.24	0.45726	1073.57	0.0559885	8767.92
376	25.84	29.5	0.781247	25.6	1.81616	59	18	123	4.20611	1.55984	0.797105	1.14523	0.259154	-0.107212	-0.0984843	0.058891	0	0.000249087	5.34314e+06	0.000198909	6.69102e+06	0.000217448	6.12055e+06	0.330184	4030.8	0.000112697	1.18096e+07
46	30	46.3	1.38744	24.8	1.41166	57.5	17	117	6.33533	1.56543	1.07337	1.13888	0.149729	0.142214	0.0307513	0.0564787	0	8.31727e-05	1.16086e+07	0.00144544	667974	0.000863267	1.11845e+06	0.446925	2160.36	0.000727465	1.32724e+06
252	28.88	35	0.926903	17.2	1.22023	60	18	123	5.08964	1.56629	0.964543	1.14997	0.0864429	-0.0329659	-0.0156782	0.0606859	0	0.000938816	1.15317e+06	0.00264229	409726	0.00190528	568218	0.399481	2710.05	0.00132587	816532
112	28.32	36.4	0.82823	11.9	1.06602	62	18	129	6.96698	1.56967	1.44203	1.17605	0.0277671	-0.081849	0.158974	0.0704243	0	0.0032763	346929	0.00995408	114189	0.00396574	286616	0.653144	1740.26	0.00562055	202230
810	36	30.2	0.948157	24.5	1.20494	52.6	16	113	5.41	1.57	0.89465	1.1614	0.0809642	-0.0231196	-0.048347	0.0649818	0	0.000906815	380216	0.00245019	140718	0.00205017	168174	0.374613	920.378	0.00126947	271597
346	27.94	49	0.833297	20.9	2.28686	59.2	20	142	7.43818	1.57085	1.33738	1.12355	0.35924	-0.0792003	0.126255	0.0505936	0	4.95196e-05	2.36533e+07	0.000139583	8.39142e+06	5.92078e-05	1.97829e+07	0.594908	1968.88	7.97785e-05	1.46819e+07
343	26.27	46.3	0.867934	5.57	0.628126	58.3	20	137	6.55351	1.5713	1.31238	1.17228	-0.201953	-0.0615131	0.11806	0.069033	0	0.0407148	31995.4	0.137511	9473.35	0.0612508	21268.1	0.577303	2256.51	0.0698116	18660
248	32.47	49	1.23535	14.9	1.14215	57	18	125	3.59447	1.57134	0.70676	1.16183	0.0577234	0.0917888	-0.150728	0.065142	0	0.0004097	1.67714e+06	0.00196553	349587	0.00272926	251761	0.307554	2234.15	0.00120075	572242
17	31.72	26.9	0.818345	5.98	0.32844	54	17	116	5.34133	1.57514	0.893731	1.14808	-0.483544	-0.0870637	-0.048793	0.0599733	0	1.27544	605.239	1.92847	400.289	1.46683	526.267	0.368909	2092.51	0.857721	899.996
445	22.6	69.4	1.20116	9.58	1.07335	55.4	20	141	8.35685	1.57618	1.54081	1.14046	0.0307428	0.0795998	0.18775	0.057079	0	0.000639039	2.31406e+06	0.0103228	143253	0.00375835	393464	0.728617	2029.57	0.0063033	234603
361	22.14	35.2	0.645946	6.63	0.754897	70	20	138	4.3078	1.57795	0.84787	1.17082	-0.122112	-0.189804	-0.071671	0.06849	0	0.0691084	21591.7	0.0265572	56186.9	0.0239657	62262.6	0.360705	4136.81	0.013562	110026
131	30.28	38.3	0.89424	14.1	1.21547	61	18	128	5.29372	1.57819	1.08561	1.17904	0.0847429	-0.0485461	0.035675	0.0715277	0	0.00113151	826122	0.00331945	281602	0.00197451	473416	0.462626	2020.56	0.00168326	555329
499	31.19	32.8	0.969124	4.45	0.146047	95.4	15	105	4.95991	1.59553	1.13978	1.35762	-0.835507	-0.0136208	0.0568204	0.132779	0	27.5661	30.1948	118.058	7.05035	65.1825	12.7696	0.548017	1518.84	53.7889	15.4744
794	39	37.3	1.13473	36.8	2.02117	71	17	116	5.35	1.6	0.895183	1.16621	0.305602	0.0548928	-0.0480882	0.066775	0	2.35355e-05	7.09502e+06	0.000139636	1.19586e+06	0.00012129	1.37675e+06	0.376802	443.163	7.67882e-05	2.17462e+06
48	29.28	40.1	1.23581	22.4	1.18673	52.5	16	115	5.28834	1.60468	0.877138	1.17346	0.0743509	0.0919523	-0.0569321	0.0694692	0	0.000331503	3.1434e+06	0.00255846	407295	0.00223785	465647	0.3729	2794.44	0.00135323	770043
507	29.63	43	0.789082	6.31	0.718462	49	20	138	6.62072	1.60575	1.3031	1.19145	-0.143596	-0.102878	0.114979	0.0760747	0	0.0319933	31424	0.0687426	14625	0.031191	32232.3	0.572829	1755.07	0.0351345	28614.5
138	31.16	43.6	1.32639	19.4	1.06551	65	17	116	5.30627	1.60733	0.887866	1.17155	0.0275563	0.122671	-0.0516525	0.0687611	0	0.000464506	1.79926e+06	0.00468763	178292	0.00396701	210679	0.376194	2221.64	0.00243128	343756
305	25.28	36.3	1.0967	47	1.64913	52.4	15	106	5.51137	1.62513	1.16593	1.34486	0.217255	0.0400886	0.066671	0.128679	0	8.57402e-05	1.59123e+07	0.00070481	1.93574e+06	0.000416397	3.2765e+06	0.550932	2476.39	0.000406942	3.35263e+06
308	27.11	29.7	0.786543	13.2	0.936458	56.5	18	123	6.62395	1.6318	1.25531	1.19806	-0.0285116	-0.104277	0.0987514	0.07848	0	0.00831384	149263	0.0165541	74963.3	0.00793591	156371	0.54852	2262.36	0.00851286	145773
446	32.15	46	0.827061	7.75	0.884864	77.7	20	139	6.27843	1.63672	1.21159	1.2061	-0.0531236	-0.0824624	0.0833556	0.0813836	0	0.008755	82594.8	0.0212122	34089.7	0.0107137	67494.8	0.528095	1369.29	0.0107488	67274.4
234	33.86	51.8	1.61337	14.7	0.750744	49.1	16	114	5.72132	1.64117	0.944963	1.20601	-0.124508	0.207735	-0.0245851	0.0813506	0	0.00170091	316135	0.0335531	16025.9	0.0250743	21445	0.412875	1302.37	0.0169263	31768.3
359	32.22	48.4	1.22022	29.7	2.27664	54	18	125	6.66331	1.64871	1.31017	1.21903	0.357294	0.0864381	0.117328	0.086015	0	8.80351e-06	8.12417e+07	0.000139019	5.14471e+06	6.41229e-05	1.11538e+07	0.578502	1236.32	7.85261e-05	9.10795e+06
388	30.61	36.3	0.640044	14.2	1.61315	63	20	140	4.64946	1.64997	0.877816	1.20575	0.207674	-0.19379	-0.0565966	0.0812564	0	0.00141559	634351	0.000474991	1.89052e+06	0.000432004	2.07863e+06	0.387967	2314.57	0.000269783	3.32851e+06
457	30.03	34.7	0.623892	4.34	0.495524	68.5	20	139	5.63101	1.65328	1.08665	1.2183	-0.304936	-0.204891	0.0360906	0.0857554	0	0.660607	1456.61	0.350768	2743.26	0.204864	4697.01	0.474599	2027.49	0.16679	5769.22
804	30	34.3	0.908365	53.8	3.81678	70	18	123	1.74	1.66	0.329749	1.21877	0.581697	-0.0417398	-0.481816	0.0859204	0	1.66831e-06	5.7874e+08	1.71993e-07	5.6137e+09	3.27907e-06	2.94449e+08	0.290222	3326.83	7.64432e-07	1.26305e+09
297	28.74	40.5	0.728173	4.76	0.543478	58	20	139	8.11152	1.66473	1.56533	1.22674	-0.264818	-0.137765	0.194607	0.0887523	0	0.191153	5735.9	0.34231	3203.05	0.129985	8435.07	0.717758	1527.58	0.193992	5651.96
395	30.45	52.7	1.36213	6.05	0.446057	42	18	124	4.42372	1.6703	0.854469	1.23056	-0.35061	0.134219	-0.0683039	0.0901024	0	0.0430189	21290.1	0.395278	2317.05	0.345767	2648.83	0.39255	2333.15	0.203571	4499.06
88	26.69	63.7	1.68696	14.8	1.04997	52	18	123	9.25166	1.67259	1.75329	1.22801	0.0211762	0.227106	0.243854	0.0892018	0	0.000237487	5.35997e+06	0.0130698	97394.2	0.00441531	288297	0.834966	1524.52	0.00871435	146072
96	31.26	22.7	0.717827	10.2	0.462909	70	16	111	8.75528	1.67325	1.48099	1.26195	-0.334505	-0.14398	0.170552	0.101043	0	0.449292	1834.85	0.717994	1148.17	0.292589	2817.54	0.666794	1236.34	0.38075	2165.15
503	24.52	20.2	0.621062	36.8	1.37196	70	15	107	9.51846	1.67819	1.88047	1.35523	0.137342	-0.206865	0.274267	0.132012	0	0.00397928	352822	0.00334619	419575	0.00114012	1.23143e+06	0.854149	1643.71	0.00228534	614342
333	32.6	18.5	0.546609	32.7	1.0732	64	15	105	5.30005	1.68474	1.21794	1.43353	0.0306809	-0.262323	0.0856259	0.156407	0	0.0302088	22265.7	0.00772191	87105.4	0.00444524	151312	0.605986	1109.96	0.00450902	149172
344	32.17	80.4	1.41762	18.8	2.13572	57.6	20	140	9.18266	1.68697	1.73368	1.23278	0.329544	0.151559	0.23897	0.0908864	0	7.19729e-06	1.00157e+08	0.000278603	2.5874e+06	9.2604e-05	7.7843e+06	0.819798	879.311	0.000191294	3.76833e+06
827	27	42.7	1.29901	68.5	3.76223	73.5	17	116	2.26	1.69	0.378152	1.2318	0.575445	0.113612	-0.422334	0.0905417	0	3.50418e-07	3.56584e+09	3.13384e-07	3.98724e+09	3.59854e-06	3.47234e+08	0.300806	4153.96	9.54231e-07	1.30947e+09
226	30.48	39.9	0.931597	20.1	1.73269	47.2	18	128	7.1697	1.69796	1.47033	1.26852	0.23872	-0.030772	0.167415	0.103296	0	0.000134738	6.77262e+06	0.000741586	1.23051e+06	0.000302581	3.01583e+06	0.661214	1380.08	0.000434078	2.10223e+06
665	27.46	19.1	0.603987	2.22	0.100751	53	16	111	10.39	1.72	1.75751	1.29721	-0.996752	-0.218973	0.244897	0.113012	1	946.909	1.2806	827.222	1.46589	313.913	3.86291	0.808569	1499.7	450.66	2.69075
87	27.64	57.9	1.80337	69.2	3.53411	48	16	114	5.7313	1.7211	0.946612	1.26474	0.548281	0.256084	-0.023828	0.102002	0	1.57486e-07	7.60354e+09	6.20554e-06	1.92965e+08	5.30205e-06	2.25847e+08	0.440742	2716.9	3.9298e-06	3.04711e+08
76	25.71	68.5	1.81408	6.99	0.495897	62	18	123	6.60026	1.72859	1.25082	1.26913	-0.304608	0.258657	0.0971957	0.103505	0	0.0116642	114795	0.423971	3158.22	0.209155	6401.91	0.558892	2395.8	0.209464	6392.47
121	28.66	37.4	1.1526	13.4	0.709917	51.6	16	115	7.37275	1.73826	1.22286	1.27115	-0.148792	0.0616796	0.087378	0.104195	0	0.00679711	162458	0.0672796	16412.7	0.0345204	31988.1	0.547494	2016.9	0.0342483	32242.2
767	24	64.4	2.03232	4.64	0.21943	41.5	16	112	15.31	1.74	2.55119	1.29827	-0.658704	0.307992	0.406742	0.113366	1	0.614981	2321.36	30.1618	47.3312	10.2571	139.181	1.35129	1056.47	31.3553	45.5296
282	29.1	46.4	1.42997	15.4	0.815875	47	16	115	9.12465	1.74881	1.51344	1.27886	-0.0883764	0.155326	0.179965	0.106822	0	0.00154887	684688	0.0423847	25020.6	0.0169654	62509	0.682586	1553.64	0.0237978	44562.6
143	28.88	31.8	0.801715	12.1	0.927518	54.4	18	125	8.41017	1.75126	1.65364	1.29486	-0.0326775	-0.0959801	0.218442	0.112222	0	0.00795941	136017	0.023752	45579.8	0.00879106	123149	0.752956	1437.82	0.0143448	75470.5
215	28.44	29.4	0.815385	19	1.25006	54	17	121	6.23602	1.76106	1.13543	1.28542	0.0969321	-0.0886374	0.0551614	0.109045	0	0.00151708	741790	0.00306733	366884	0.00180209	624473	0.517054	2176.47	0.00166079	677602
553	24.24	16.8	0.530558	1.76	0.076457	49.4	16	110	9.64992	1.76571	1.67099	1.34923	-1.11658	-0.275267	0.222974	0.130086	1	5363.55	0.264197	2530.72	0.559933	1007.87	1.40597	0.753455	1880.71	1250.27	1.13338
130	25.54	33.5	0.986948	17.1	1.00876	50	17	118	6.78083	1.76875	1.1667	1.28599	0.00378964	-0.00570562	0.0669587	0.109238	0	0.00197212	684171	0.0100716	133968	0.00563165	239587	0.529232	2549.48	0.00532923	253182
10	27.51	31.2	0.902156	36.3	2.21978	47.2	17	119	6.42859	1.77004	1.12573	1.28751	0.34631	-0.0447184	0.0514324	0.10975	0	3.92982e-05	3.07506e+07	0.000126391	9.56115e+06	7.71477e-05	1.5664e+07	0.514175	2350.26	7.25773e-05	1.66504e+07
362	20.09	72.6	1.25654	7.25	0.812298	45	20	141	5.34904	1.77458	0.986242	1.28401	-0.0902847	0.099177	-0.00601643	0.108567	0	0.00243903	629784	0.0239947	64016.6	0.0174041	88258.5	0.463512	3313.96	0.0129532	118585
174	26.72	32.3	0.915285	24	1.52192	56	17	120	8.36415	1.77637	1.49288	1.29387	0.182392	-0.0384436	0.174025	0.11189	0	0.000299401	4.24417e+06	0.00153497	827840	0.000625376	2.03191e+06	0.672174	1890.45	0.000896569	1.4173e+06
274	27.11	21.4	0.67583	16	0.695064	55	16	110	6.25102	1.79641	1.08243	1.37268	-0.157975	-0.170162	0.0344007	0.137571	0	0.082219	15093.2	0.0627862	19764.6	0.0406899	30497.7	0.538361	2305.05	0.0347914	35668.2
479	29.88	34.6	1.04534	37.4	1.31229	51.5	15	106	5.79513	1.80377	1.22595	1.4927	0.118029	0.0192581	0.0884744	0.173972	0	0.000372149	2.62945e+06	0.00265092	369135	0.00158482	617449	0.638319	1533.01	0.001653	591983
481	29.86	44.7	0.876509	9.61	1.04498	69	19	135	7.78144	1.84183	1.59999	1.38388	0.0191083	-0.0572434	0.204116	0.141097	0	0.00278252	352454	0.0123466	79431.2	0.00495813	197798	0.721362	1359.53	0.00726532	134985
85	29.41	41	1.20791	18.8	1.10905	52.5	17	118	7.59639	1.85603	1.30702	1.34945	0.0449514	0.0820334	0.116283	0.130157	0	0.000523424	1.96502e+06	0.00714642	143924	0.00354422	290203	0.601983	1708.59	0.00394701	260587
555	33.65	16.4	0.518606	9.61	0.436132	57.8	16	111	7.26593	1.85696	1.22906	1.40051	-0.360382	-0.285162	0.0895727	0.146287	1	3.38008	165.478	0.781914	715.334	0.421191	1327.97	0.594168	941.367	0.406209	1376.95
136	32.92	33.5	0.949289	15	0.951201	52	17	120	6.87286	1.85932	1.22671	1.35429	-0.0217275	-0.0226014	0.0887407	0.13171	0	0.00319098	199719	0.014771	43145.4	0.00797784	79883.9	0.575082	1108.19	0.00806391	79031.2
300	28.96	33.1	0.753143	4.57	0.409389	51.7	18	129	7.95613	1.87604	1.64676	1.40559	-0.387864	-0.123122	0.216631	0.147859	0	0.646682	1661.75	1.43045	751.252	0.574455	1870.69	0.740676	1450.87	0.792739	1355.58
779	32	19.7	0.546363	35.4	2.32907	56.3	17	121	6.19	1.88	1.12705	1.37224	0.367182	-0.262518	0.0519449	0.137429	0	0.000508057	1.45674e+06	9.64348e-05	7.67467e+06	6.22583e-05	1.18877e+07	0.551002	1343.2	5.96049e-05	1.24169e+07
284	22.69	57.6	1.48878	14.6	1.07643	53.8	18	124	5.86773	1.88539	1.13339	1.38902	0.0319875	0.172831	0.0543787	0.142708	0	0.000299484	4.92838e+06	0.00682359	216304	0.00425348	347004	0.561101	2630.49	0.00394298	374329
214	28.13	29.4	0.741208	8.41	0.644664	52	18	125	5.12155	1.88935	1.00702	1.39696	-0.190667	-0.13006	0.00303855	0.145184	0	0.0749821	15392.8	0.0822429	14033.8	0.0604469	19094.2	0.533052	2165.24	0.0482439	23924
133	32.16	37.1	1.14336	19.3	1.02249	58	16	115	8.83267	1.8925	1.46501	1.38394	0.00966014	0.0581819	0.16584	0.141117	0	0.00100425	718930	0.0126269	57178.6	0.00556015	129850	0.668617	1079.82	0.00715329	100931
309	29.45	40	0.843281	6.92	0.690552	60	19	132	7.44025	1.90451	1.55624	1.43432	-0.160804	-0.0740276	0.192077	0.156646	0	0.0286582	35743.9	0.102262	10017	0.0436327	23476.8	0.709726	1443.31	0.0576816	17758.8
186	27.01	16.8	0.455515	10.7	0.730812	53	17	122	5.3874	1.91291	1.0009	1.40004	-0.136194	-0.341497	0.000390101	0.14614	0	0.634753	1967.32	0.0426652	29268.8	0.0320244	38994	0.533615	2340.19	0.025589	48800.6
358	32.9	20.5	0.605702	21.3	0.699057	61	15	105	8.08873	1.91653	1.85877	1.63075	-0.155487	-0.217741	0.269227	0.212388	0	0.144191	4435.02	0.110746	5774.37	0.0464968	13753.4	0.822782	777.23	0.068668	9312.78
575	27	15.5	0.464477	3.9	0.221994	70	17	117	7.86039	1.92054	1.33176	1.39723	-0.653658	-0.333036	0.124426	0.145267	1	134.65	9.27989	21.1972	58.9481	10.1955	122.557	0.625114	1998.89	10.2677	121.695
331	27.46	24.4	0.630665	17.6	1.29762	53.3	18	124	7.89605	1.92275	1.52517	1.41655	0.113147	-0.200201	0.183319	0.151232	0	0.00488495	248235	0.00372062	325917	0.00160034	757724	0.696045	1742.15	0.00219278	553004
396	22.67	61.8	1.3705	13.7	1.27418	55	19	130	5.23312	1.92392	1.09018	1.44489	0.105231	0.136879	0.0374994	0.159835	0	0.000154133	9.58006e+06	0.00259026	570060	0.00179767	821397	0.581685	2538.49	0.00163986	900446
426	28.74	59.2	1.08636	13	1.48019	59.9	20	138	6.45536	1.92613	1.27056	1.42917	0.170318	0.0359755	0.103994	0.155083	0	0.000162924	6.72972e+06	0.00145119	755543	0.000793172	1.38234e+06	0.618371	1773.11	0.000862867	1.27069e+06
68	25.26	45.8	1.29783	24.2	1.5346	53	17	120	7.63242	1.93629	1.36228	1.41035	0.185997	0.113219	0.134265	0.149325	0	6.59974e-05	2.06895e+07	0.00131062	1.04184e+06	0.000643802	2.12092e+06	0.639221	2136.12	0.000768291	1.77726e+06
381	22.02	45.5	0.913472	11.7	1.24062	55	19	134	6.15641	1.96413	1.27703	1.47841	0.0936402	-0.0393049	0.106202	0.169795	0	0.000918068	1.62887e+06	0.00380251	393272	0.00212013	705341	0.642318	2328.16	0.00229627	651238
53	27.71	40.5	1.17107	22.8	1.39424	54.6	17	119	6.44554	1.97642	1.12869	1.43762	0.144338	0.0685821	0.0525763	0.157644	0	0.000167241	7.12412e+06	0.00168069	708906	0.00110249	1.08069e+06	0.58595	2033.36	0.00104521	1.13991e+06
693	30	27.6	0.850584	3.08	0.163175	53.5	16	115	4.61	1.99	0.764627	1.45524	-0.787346	-0.070283	-0.116551	0.162934	1	27.3172	35.3448	38.7477	24.9181	41.9085	23.0388	0.545938	1768.55	27.7843	34.7506
416	25.8	47.7	1.03121	10.6	1.02214	58.5	19	131	9.76822	1.99815	2.04216	1.50329	0.00951131	0.0133477	0.31009	0.177042	0	0.00152584	873892	0.0167032	79829.7	0.00601319	221749	0.881262	1513.07	0.0114485	116470
216	18.69	65	1.47898	6.23	0.558095	55.4	18	129	8.24802	2.00461	1.70718	1.50192	-0.253292	0.169963	0.232279	0.176646	0	0.0105681	147140	0.322258	4825.28	0.132698	11718.2	0.76776	2025.35	0.186862	8321.59
207	24.52	47.9	1.51162	10	0.47291	56	16	112	10.0643	2.01555	1.67708	1.50387	-0.325222	0.179442	0.224553	0.17721	0	0.0235768	59549.2	0.719287	1951.9	0.301117	4662.56	0.75879	1850.28	0.408089	3440.37
9	27.21	23	0.677606	19.3	1.13855	73	17	118	6.79525	2.02668	1.16918	1.47353	0.0563508	-0.169023	0.0678811	0.168358	0	0.00649734	189771	0.00530392	232471	0.00333732	369461	0.615609	2002.91	0.00327684	376280
235	32.84	40.6	0.877719	6.8	0.655714	60	19	131	6.97829	2.02691	1.45889	1.52492	-0.183286	-0.0566446	0.164023	0.183246	0	0.0311316	20753.1	0.124674	5182.11	0.0599986	10768.2	0.705158	916.214	0.0712064	9073.27
707	31.08	18.1	0.533247	2.18	0.128603	58	17	118	9.11	2.03	1.56745	1.47594	-0.89075	-0.273072	0.195194	0.169068	1	640.187	1.31971	275.982	3.0613	119.873	7.04797	0.720767	1172.17	135.154	6.25109
58	30.81	63.7	1.68696	19.5	1.3834	54	18	123	7.38657	2.03242	1.39984	1.49219	0.140949	0.227106	0.146077	0.173825	0	5.00526e-05	1.74907e+07	0.00238431	367175	0.00119285	733923	0.678424	1290.43	0.00144163	607268
276	28.97	32.3	0.993084	19.7	0.734447	58	15	107	9.32354	2.03264	1.84196	1.64146	-0.13404	-0.00301393	0.265281	0.215232	0	0.0102154	105098	0.0857298	12523.3	0.036438	29464.4	0.82082	1307.99	0.0532759	20152.1
204	28.99	41.5	1.27896	21.1	1.11785	55	16	115	8.48622	2.03911	1.40755	1.49115	0.0483853	0.106856	0.148463	0.17352	0	0.000406095	2.63882e+06	0.0075233	142439	0.00372102	287989	0.680001	1575.9	0.00445316	240641
36	28.49	62.4	1.69191	6	0.409801	56	17	122	7.11952	2.04476	1.3227	1.49654	-0.387427	0.228378	0.121461	0.175089	0	0.0371081	30198.3	1.15754	968.087	0.602296	1860.55	0.661526	1693.97	0.626944	1787.41
102	27.17	28	0.885426	6.21	0.28183	61.5	16	111	10.1713	2.06692	1.72051	1.55886	-0.550013	-0.0528479	0.235657	0.192807	0	1.89109	653.697	8.66333	142.693	3.70044	334.068	0.779173	1586.55	4.77673	258.796
419	27.5	36.1	0.742491	2.69	0.277128	54.7	19	133	8.03146	2.07592	1.67553	1.56372	-0.55732	-0.129309	0.224152	0.194158	0	4.36985	276.733	9.21112	131.285	4.01366	301.291	0.768769	1573.01	5.02542	240.632
369	28.97	57.5	1.24307	19	1.83214	44	19	131	9.51807	2.09183	1.98987	1.57376	0.262959	0.0944972	0.298824	0.196939	0	2.84685e-05	3.77126e+07	0.000728412	1.47392e+06	0.000273216	3.92957e+06	0.853815	1257.44	0.000503905	2.1306e+06
552	43.11	16.4	0.47421	5.68	0.347337	64.8	17	119	9.36797	2.09265	1.64045	1.52217	-0.459248	-0.324029	0.214962	0.182463	1	16.3337	3.40195	3.13666	17.7152	1.35246	41.0855	0.751164	73.9737	1.72165	32.275
752	24.26	13.4	0.417359	3.17	0.161895	52	16	114	6.79	2.1	1.12147	1.54318	-0.790766	-0.37949	0.0497887	0.188416	1	965.863	1.46618	73.143	19.361	45.4353	31.168	0.653305	2167.63	39.6548	35.7113
373	30.25	28.4	0.839119	16.5	0.541523	56.3	15	105	10.7261	2.10288	2.46483	1.78931	-0.266383	-0.0761763	0.391787	0.252686	0	0.0998745	9392.61	0.439639	2133.76	0.185805	5048.73	0.9376	1000.51	0.314969	2978.33
491	22.97	42.3	0.732117	6.87	0.769722	66	20	141	7.4664	2.10678	1.37664	1.52438	-0.113666	-0.135419	0.138819	0.183092	0	0.0325828	45019.3	0.0515673	28445.4	0.0265432	55262.9	0.686219	2137.59	0.0300655	48788.6
286	28.96	79.1	2.49622	32.8	1.55114	47.8	16	112	6.54315	2.10961	1.09032	1.57405	0.190652	0.397283	0.0375535	0.197018	0	1.01991e-05	1.05365e+08	0.000885294	1.21386e+06	0.000679685	1.58106e+06	0.67425	1593.81	0.000662785	1.62138e+06
285	26.65	40.4	1.27493	19.3	0.912716	54	16	112	11.3021	2.11539	1.88334	1.57836	-0.0396645	0.105488	0.274928	0.198207	0	0.00123901	1.02973e+06	0.0285921	44622.5	0.0114212	111709	0.824084	1548.21	0.0181673	70227.7
487	22.24	25	0.468647	4.22	0.475887	53.5	20	137	7.13628	2.12072	1.42908	1.58218	-0.322496	-0.329154	0.155058	0.199256	0	4.10651	362.688	0.604978	2461.88	0.306439	4860.3	0.722839	2060.47	0.345489	4310.95
475	28.19	87.4	1.43931	11	1.10957	63	20	144	8.43163	2.12465	1.43798	1.47733	0.0451543	0.158153	0.157753	0.169478	0	0.000282133	4.07145e+06	0.00802649	143112	0.00383522	299511	0.683308	1681.07	0.00471394	243679
392	20.04	81.3	1.52404	10.8	1.21791	48.7	20	137	7.57998	2.12762	1.51794	1.58733	0.0856152	0.182996	0.181254	0.200668	0	0.000139803	1.09931e+07	0.00519615	295769	0.00252022	609813	0.74136	2073.03	0.00323822	474601
413	29.32	31.2	0.97184	17.6	0.693459	56	15	108	8.79409	2.12894	1.64379	1.683	-0.158979	-0.012405	0.215846	0.226085	0	0.0150499	68964.4	0.105162	9869.63	0.0501591	20692.3	0.798716	1299.47	0.0646581	16052.2
391	30.1	22.3	0.694617	48.3	1.90307	67	15	108	5.79035	2.1369	1.08233	1.68929	0.279456	-0.158255	0.0343604	0.227704	0	0.000364125	2.6216e+06	0.000281013	3.39696e+06	0.000241163	3.95828e+06	0.780633	1222.84	0.000251428	3.79667e+06
357	29.33	46.7	1.09037	8.9	0.767209	55.9	18	128	8.44094	2.14564	1.73103	1.60297	-0.115086	0.037572	0.238305	0.204926	0	0.00558415	185681	0.0656118	15803.1	0.0284211	36482.4	0.790043	1312.42	0.0398803	25999.6
154	28.72	30.3	0.858611	16.7	1.059	53	17	120	7.71367	2.15615	1.37678	1.57049	0.0248977	-0.0662035	0.138864	0.196034	0	0.00285636	384543	0.00975605	112586	0.00522177	210349	0.708054	1551.29	0.00604856	181596
609	26	22.2	0.641919	5.03	0.307589	40	17	119	11.23	2.16	1.96651	1.57116	-0.512029	-0.19252	0.293696	0.19622	1	5.4155	243.868	6.17276	213.951	2.47446	533.719	0.847218	1558.83	3.69705	357.222
417	34.21	48.1	1.06668	10.7	0.995164	57.5	19	130	8.66596	2.17887	1.80533	1.63636	-0.00210551	0.0280359	0.256556	0.21388	0	0.0015316	328179	0.0177035	28392.2	0.00757058	66394	0.812448	618.675	0.0112098	44839.3
119	30.44	43.8	1.1321	10.3	0.759402	65	18	124	10.759	2.18036	2.07817	1.60634	-0.119528	0.0538829	0.317681	0.205836	0	0.00510127	179758	0.0775611	11822.8	0.0300139	30552.3	0.876005	1046.79	0.0515659	17782.9
301	28.96	24.8	0.762492	30.2	1.1259	55	15	107	8.63362	2.18613	1.70566	1.76541	0.0515011	-0.117765	0.231893	0.246846	0	0.00370125	290341	0.00884159	121542	0.00433616	247829	0.838415	1281.73	0.00589605	182262
348	28.41	51.2	1.13543	14.8	1.37649	56	19	130	7.69716	2.20792	1.6035	1.65818	0.138772	0.0551608	0.205069	0.219632	0	0.000203135	5.5539e+06	0.00285648	394958	0.00137656	819574	0.783467	1440	0.00185585	607913
347	31.17	48.7	1.49731	22.6	0.842563	55.8	15	107	7.12326	2.23017	1.40727	1.80098	-0.0743974	0.175313	0.148379	0.255508	0	0.00112876	739419	0.0331611	25168.9	0.0201432	41434.7	0.856477	974.49	0.0237676	35116.2
360	31.23	15.2	0.473461	19.9	0.784082	64.5	15	108	10.8484	2.23195	2.02779	1.76443	-0.105639	-0.324716	0.307022	0.246605	0	0.352397	2349.05	0.0651306	12709.8	0.0283936	29154.4	0.871403	949.961	0.0428273	19328.8
90	26.85	49.1	1.52928	23.5	1.20017	41	16	114	9.03548	2.26084	1.49235	1.66137	0.0792424	0.184487	0.17387	0.220466	0	0.000150165	8.39747e+06	0.00551514	228644	0.00287021	439341	0.770401	1636.81	0.0035905	351205
345	23.78	77.3	1.38982	11.6	1.32444	55	20	139	12.4396	2.27243	2.40055	1.67456	0.122033	0.142959	0.38031	0.223901	0	0.000118298	1.21455e+07	0.00460519	311992	0.00171286	838821	0.948064	1515.49	0.00353282	406696
320	25.97	39.3	1.04078	4.88	0.346206	64	18	123	8.10738	2.28711	1.53644	1.67919	-0.460666	0.0173586	0.186515	0.2251	0	0.376409	3513.76	3.02476	437.261	1.51168	874.926	0.784124	1686.74	1.74422	758.283
386	22.8	40.9	1.05714	11.1	0.818385	58	18	124	7.6715	2.3079	1.4818	1.7003	-0.0870424	0.0241321	0.170789	0.230524	0	0.0044927	327746	0.0408115	36079.6	0.0218064	67524.4	0.790106	1863.63	0.0262711	56048.9
334	34.87	25.1	0.741616	32.3	1.06007	52.9	15	105	12.3215	2.30891	2.83145	1.96463	0.0253357	-0.129821	0.452009	0.29328	0	0.00585416	75166	0.0151815	28984.9	0.00688118	63947.5	0.95533	460.61	0.0123528	35622.1
66	31.78	42.9	1.26388	20.3	1.19754	59.6	17	118	8.90619	2.31287	1.53238	1.6816	0.0782896	0.101707	0.185368	0.225723	0	0.000290217	2.63634e+06	0.0057435	133213	0.0029459	259721	0.784858	974.841	0.00375861	203563
323	24.58	60	1.23406	8.39	0.86435	44.5	19	133	12.597	2.32003	2.62801	1.7476	-0.0633106	0.091335	0.419626	0.242442	0	0.00186507	751219	0.0430295	32560.8	0.0170099	82368	0.979033	1431.08	0.0342404	40918.7
206	31.55	28.9	0.912019	44.9	2.12336	57.7	16	112	8.78398	2.32767	1.46372	1.73676	0.327025	-0.039996	0.165459	0.239739	0	4.78676e-05	1.65315e+07	0.000238725	3.31479e+06	0.00013618	5.81086e+06	0.810783	975.998	0.000175041	4.52078e+06
329	29.79	57.9	1.04102	18	2.05517	65	20	139	7.88984	2.34406	1.52255	1.72734	0.312847	0.0174583	0.182573	0.237378	0	3.10924e-05	3.17844e+07	0.000300436	3.2894e+06	0.00016212	6.09581e+06	0.807884	1223.26	0.000214136	4.61507e+06
774	28	26.9	0.762265	32.9	2.0863	67	17	120	3.47	2.36	0.619345	1.71897	0.319377	-0.117894	-0.208067	0.235268	0	0.000132007	8.83243e+06	4.85602e-05	2.40103e+07	0.00014819	7.86791e+06	1.04523	1115.49	0.000139913	8.33332e+06
200	30.67	32.6	0.801316	6.99	0.557224	58.5	18	126	7.02082	2.36216	1.40293	1.75287	-0.25397	-0.0961964	0.147035	0.243751	0	0.106931	8334.69	0.271229	3285.92	0.15736	5663.67	0.820866	1085.73	0.178661	4988.44
330	27.18	34.7	1.08086	23	0.906225	52	15	108	7.68887	2.36452	1.4372	1.86924	-0.0427638	0.0337698	0.157518	0.271664	0	0.00239492	515843	0.0232589	53115.4	0.0145233	85063.5	0.90848	1359.86	0.0175775	70283.2
111	25.48	29.7	0.874996	7.07	0.417074	73.3	17	118	8.54403	2.37316	1.47007	1.72544	-0.379787	-0.057994	0.167338	0.236899	0	0.301949	4480.27	1.18611	1140.55	0.638131	2119.96	0.804062	1682.47	0.725595	1864.42
232	30.45	27.5	0.856521	16.8	0.857993	64	16	114	4.96203	2.37394	0.819556	1.74448	-0.0665162	-0.067262	-0.0864216	0.241667	0	0.00871975	105035	0.0126529	72384.9	0.0176314	51945.8	0.93202	982.681	0.0173187	52883.6
7	31.59	31.7	0.916614	9.6	0.587049	63	17	119	8.10505	2.38563	1.41929	1.73528	-0.231326	-0.0378137	0.152073	0.239369	0	0.0451744	17416.1	0.211515	3719.64	0.119991	6556.83	0.80876	972.8	0.137325	5729.2
533	28	27.7	0.842682	9.4	0.516277	76.6	17	116	8.57471	2.39277	1.43475	1.74404	-0.287118	-0.0743362	0.156777	0.241556	1	0.12429	9380.86	0.40614	2870.79	0.228122	5111.05	0.814848	1430.87	0.260364	4478.12
550	28	45.3	1.28367	1.1	0.0697548	53.5	17	120	11.3375	2.39796	2.02357	1.74662	-1.15643	0.108452	0.306118	0.242198	1	303.352	3.84353	3860.23	0.30204	1767.57	0.659631	0.868233	1342.89	2051.57	0.568317
736	24	18.7	0.414698	2.14	0.199033	65	19	130	4.77	2.46	0.993704	1.84749	-0.701076	-0.382268	-0.00274296	0.266583	1	422.162	3.38162	24.301	58.7464	21.6638	65.8976	1.01032	1413.01	22.6705	62.9715
291	28.29	41.6	1.31549	11.8	0.535522	60.1	16	111	8.0618	2.48108	1.36368	1.87122	-0.271223	0.119087	0.134714	0.272124	0	0.0187174	60875.9	0.320525	3554.92	0.207604	5488.53	0.921526	1236.47	0.238246	4782.62
294	27.23	29.5	0.799862	9.7	0.662512	58.1	17	122	9.21995	2.48731	1.71293	1.82043	-0.178806	-0.0969847	0.233739	0.260175	0	0.0452451	27216.3	0.136989	8989.06	0.0694028	17742.9	0.863683	1425.76	0.0891029	13820
478	26.95	46.3	0.832455	4.9	0.559462	53	20	139	10.9903	2.48748	2.12086	1.83303	-0.252229	-0.0796392	0.326513	0.263169	0	0.0879874	14245.1	0.360353	3478.23	0.1629	7694.2	0.892518	1404.33	0.236075	5309.29
541	33	10.6	0.313192	6.23	0.204466	54	15	105	10.0287	2.51689	2.30457	2.14159	-0.689379	-0.504189	0.36259	0.330736	1	2338.6	0.268779	41.3774	15.1911	23.1864	27.1092	0.967308	649.81	26.8074	23.4475
124	25.31	27.3	0.740212	16.5	1.12695	57.3	17	122	9.32209	2.51799	1.73191	1.84289	0.0519059	-0.130644	0.238524	0.265499	0	0.00428897	317705	0.0089151	152845	0.004564	298560	0.874837	1557.58	0.00616843	220903
436	29.7	51	0.916959	6.21	0.709033	62.9	20	139	10.2949	2.54296	1.98668	1.87391	-0.149334	-0.0376501	0.298128	0.27275	0	0.0172063	57996.1	0.107263	9303.32	0.0511492	19509.5	0.893095	1117.35	0.0712939	13997
754	34.5	11.1	0.307849	1.53	0.100663	54	17	121	4.26	2.62	0.775646	1.91237	-0.99713	-0.511662	-0.110336	0.281573	1	43732.7	0.0108509	339.792	1.39655	431.99	1.09849	1.34704	352.282	514.186	0.922891
502	32.89	69.6	1.3339	8.51	0.944797	61.7	19	136	8.23057	2.625	1.67252	1.96656	-0.0246617	0.125122	0.22337	0.293708	0	0.000878479	729200	0.0217959	29390.2	0.0125564	51016.6	0.951141	673.493	0.0162071	39525.1
500	29.55	21.4	0.666583	22	0.866824	58	15	108	7.6498	2.66029	1.4299	2.10305	-0.0620689	-0.176146	0.155306	0.32285	0	0.0289929	34968.3	0.0291439	34787.1	0.0216354	46860	1.14954	881.95	0.0276044	36727.3
512	32	14.6	0.458381	5.28	0.259676	52.5	16	113	9.3343	2.66306	1.54361	1.96998	-0.585568	-0.338774	0.188538	0.294462	1	73.3542	10.0895	11.7405	63.0387	6.99556	105.796	0.975259	758.881	7.95366	93.0522
306	23.64	91.1	1.63794	13.4	1.52996	54	20	139	11.7041	2.69151	2.25861	1.98338	0.184679	0.214298	0.353842	0.297406	0	3.06988e-05	4.69854e+07	0.00208331	692357	0.000990659	1.456e+06	0.927017	1555.96	0.0015525	929079
383	26.17	26.8	0.538045	8.91	0.944783	61.8	19	134	8.91814	2.70159	1.8499	2.0335	-0.0246679	-0.269182	0.267149	0.308243	0	0.0634213	20646.9	0.023616	55447.8	0.0131855	99309.8	0.969883	1350.11	0.0174999	74826.4
629	26	13.2	0.388887	4.55	0.268414	63.4	17	118	7.31	2.71	1.25775	1.97034	-0.571195	-0.410176	0.0995931	0.294541	1	174.791	7.5557	8.2597	159.893	6.0073	219.844	1.06207	1243.48	6.7936	194.399
145	23.72	34	1.07296	18.6	0.879612	53.7	16	112	10.2863	2.77177	1.71406	2.06811	-0.0557089	0.0305851	0.234027	0.315574	0	0.0028898	498031	0.0322483	44629.1	0.0195612	73574.8	1.01755	1414.38	0.0252155	57076.5
355	26.31	44.9	0.901426	18.1	1.91926	50	19	134	11.2358	2.80629	2.33067	2.11231	0.283133	-0.04507	0.36748	0.324757	0	8.92535e-05	1.45647e+07	0.000618676	2.10117e+06	0.000317708	4.09164e+06	0.95637	1359.25	0.000487847	2.66466e+06
403	31.43	38	1.18365	52.1	2.0528	48	15	108	12.233	2.8284	2.2866	2.23595	0.312346	0.073224	0.35919	0.349461	0	1.80791e-05	4.45269e+07	0.00042403	1.89847e+06	0.000241283	3.33636e+06	1.00444	801.444	0.000352183	2.28576e+06
468	23.54	33.4	1.04037	21.8	0.858944	55	15	108	15.9729	2.83733	2.98565	2.24301	-0.0660351	0.0171868	0.475039	0.350831	0	0.00371306	389515	0.0443987	32575.2	0.0251123	57593.1	0.938865	1540.47	0.0359199	40264.4
690	23	15.8	0.496056	4.83	0.237545	56	16	113	6.82	2.85	1.12782	2.10827	-0.624255	-0.304469	0.0522401	0.323927	1	68.7235	21.3295	12.7936	114.576	11.5194	127.249	1.37432	1066.6	14.4038	101.767
311	29.47	46.5	1.20188	6.95	0.512412	84	18	124	13.3491	2.86724	2.57846	2.11238	-0.290381	0.0798617	0.411361	0.324772	0	0.0317098	32238	0.577662	1769.65	0.30498	3351.89	0.944696	1082.1	0.416379	2455.11
623	27	26.6	0.704446	5.15	0.365361	47	18	123	5.79	2.87	1.09727	2.10714	-0.437278	-0.152152	0.0403131	0.323694	1	1.53088	816.218	1.59349	784.149	1.55403	804.063	1.40451	889.658	1.99968	624.867
508	22.78	33.1	0.620489	9.24	1.04199	55	20	137	14.668	2.87575	2.93735	2.14548	0.0178634	-0.207266	0.467956	0.331525	0	0.0167619	87884.6	0.0165793	88852.1	0.00860277	171237	0.941113	1565.28	0.0135246	108921
514	28	21.3	0.627522	0.78	0.0460138	58	17	118	11.7015	2.89139	2.01333	2.10222	-1.33711	-0.202371	0.303916	0.322679	1	17430	0.0668927	19581.4	0.0595434	11000.2	0.105993	0.984952	1183.76	10731.4	0.108647
95	31.92	41	1.1371	21.7	1.4277	53	17	121	10.2089	2.91884	1.85881	2.1305	0.154638	0.0557991	0.269234	0.328481	0	0.000164927	4.54253e+06	0.00267893	279660	0.00160671	466287	1.02986	727.464	0.00219453	341389
326	25.21	16.5	0.487516	37.8	1.24058	44.5	15	105	11.4202	2.94331	2.62435	2.50443	0.093625	-0.312011	0.419021	0.398709	0	0.0293515	46615.8	0.00664802	205813	0.00449378	304476	1.042	1313.09	0.00569903	240084
155	32.29	44.4	0.913202	13.6	1.40109	62	19	133	10.2863	2.94753	2.14594	2.22027	0.146466	-0.0394333	0.331617	0.346406	0	0.000475565	1.48733e+06	0.00325382	217382	0.00190178	371926	1.02266	691.647	0.00263037	268906
352	27.21	39.7	0.744212	17.2	1.93963	54	20	137	10.0072	2.94776	2.00401	2.19921	0.28772	-0.128304	0.301901	0.342266	0	0.000224603	5.48971e+06	0.000535437	2.3028e+06	0.000320561	3.84641e+06	1.04116	1184.27	0.000454304	2.71406e+06
725	24	25.8	0.731095	1.5	0.0951201	55.5	17	120	5.26	2.99	0.938834	2.17784	-1.02173	-0.136026	-0.0274112	0.338027	1	515.582	2.7689	590.065	2.41938	642.239	2.22284	1.83859	776.461	918.699	1.55393
169	40.45	57.1	1.73708	20	1.09846	57.3	17	116	12.1855	3.00761	2.03892	2.19219	0.0407845	0.23982	0.3094	0.340877	0	0.000170171	672058	0.0114576	9981.52	0.00675707	16925.2	1.02926	111.113	0.00907388	12603.7
356	29.27	27.9	0.86905	16.7	0.657998	66	15	108	10.3201	3.1008	1.92903	2.45129	-0.181775	-0.0609554	0.28534	0.389394	0	0.0319721	32624.7	0.153653	6788.53	0.112545	9268.14	1.26871	822.158	0.140942	7400.77
250	27.36	22.7	0.601163	5.58	0.395866	56	18	123	7.8822	3.17612	1.49376	2.3319	-0.402451	-0.221008	0.174282	0.367709	0	2.34442	520.753	1.55044	787.434	1.23852	985.745	1.42305	857.924	1.59548	765.203
287	30.09	32.4	1.02456	44.5	2.01955	67	16	111	11.0079	3.1831	1.86203	2.40068	0.305255	0.010539	0.269988	0.380334	0	3.68677e-05	2.5922e+07	0.000405099	2.35914e+06	0.000299803	3.18771e+06	1.25543	761.244	0.000419792	2.27657e+06
387	29.29	61.7	1.15662	2.23	0.251476	45	20	137	13.0282	3.20354	2.60898	2.39003	-0.599504	0.0631911	0.41647	0.378403	0	1.22541	849.52	16.294	63.8894	10.722	97.0915	1.0043	1036.55	11.6003	89.7401
567	26.95	23.8	0.74128	4.55	0.232373	56	16	114	11.7781	3.23978	1.94534	2.38074	-0.633814	-0.130018	0.288996	0.376713	1	9.89626	126.653	22.3828	55.998	15.2619	82.1251	1.19521	1048.67	17.2171	72.799
624	29	33.2	1.02317	2.88	0.152579	51.6	16	115	3.14	3.26	0.520809	2.38396	-0.816505	0.00994605	-0.283322	0.377298	1	18.7838	56.9962	22.5732	47.4282	98.8002	10.8361	7.18617	148.982	380.194	2.81595
342	28	15.5	0.476557	12.6	0.469748	50.8	15	107	11.2255	3.29076	2.21771	2.65747	-0.328135	-0.321885	0.345905	0.424468	0	3.9408	295.865	0.858972	1357.37	0.682758	1707.7	1.29434	900.803	0.778388	1497.89
208	31.25	45.8	1.41148	10.3	0.545683	62	16	115	8.65425	3.34228	1.43542	2.44412	-0.26306	0.149673	0.156978	0.388123	0	0.0136415	60515.4	0.308506	2675.87	0.28309	2916.11	1.68269	490.596	0.39713	2078.72
397	33.28	48.8	0.895517	9.63	1.09648	58	20	138	15.251	3.3573	3.00173	2.49107	0.0400005	-0.0479264	0.477372	0.396387	0	0.00195078	306719	0.0127269	47013.8	0.00851315	70284.3	0.962914	621.385	0.0107548	55634.6
247	28.46	88.5	2.1203	9.3	0.771028	49	18	127	8.99454	3.48908	1.8229	2.59819	-0.11293	0.326396	0.260762	0.41467	0	0.000768111	1.46262e+06	0.0664736	16900.8	0.0563417	19940.1	1.51564	741.242	0.0742563	15129.5
628	31	14.9	0.422221	1.12	0.071023	65	17	120	15.39	3.53	2.74689	2.57117	-1.1486	-0.37446	0.438842	0.41013	1	23795.6	0.0358867	3429.76	0.248982	2682.86	0.318297	1.03636	823.985	2265.93	0.376864
650	36	12.1	0.376869	0.97	0.0495389	47	16	114	9.75	3.54	1.61036	2.60136	-1.30505	-0.423809	0.206924	0.4152	1	171104	0.00201506	13993.7	0.0246387	11150.1	0.0309222	1.7543	196.538	12810.1	0.0269152
351	30.19	24	0.42317	3.47	0.394199	73	20	140	18.249	3.56348	3.44541	2.60407	-0.404285	-0.373485	0.53724	0.415653	0	18.4807	51.1182	1.892	499.312	1.52589	619.114	0.912588	1035.19	1.55608	607.102
288	26.91	54.8	1.31291	5.36	0.444378	50.2	18	127	12.6405	3.56837	2.56182	2.65723	-0.352248	0.118234	0.408549	0.424429	0	0.049109	25584.9	1.1479	1094.56	0.892295	1408.11	1.13331	1108.66	0.952691	1318.84
637	28	39.4	1.13926	1.9	0.116187	71	17	119	15.15	3.68	2.65295	2.67679	-0.934843	0.0566233	0.423729	0.427614	1	45.2699	25.7554	469.058	2.48571	382.102	3.05139	1.11024	1050.17	337.73	3.45229
385	27.76	25.8	0.803637	22	0.866824	51.5	15	108	11.6189	3.68869	2.1718	2.91604	-0.0620689	-0.0949399	0.336819	0.464793	0	0.0111801	106182	0.0403204	29442.2	0.0390087	30432.3	1.59718	743.26	0.0478776	24795
497	27.47	49.2	0.902857	7.67	0.873312	65	20	138	21.2888	3.72365	4.1901	2.7629	-0.0588304	-0.0443811	0.622224	0.441366	0	0.0062502	193879	0.0357187	33925.8	0.0336554	36005.6	0.824798	1469.19	0.0349107	34710.9
69	28.38	19	0.600824	14.1	0.639903	68	16	111	16.7904	3.74821	2.84017	2.82688	-0.193886	-0.221252	0.453344	0.451307	0	0.233352	4846.84	0.194341	5819.78	0.168896	6696.54	1.11447	1014.85	0.173174	6531.13
648	34	24.5	0.7692	1.6	0.0786897	54	16	113	8.96	3.94	1.48171	2.9146	-1.10408	-0.11396	0.170764	0.464578	1	919.143	0.569597	2107.13	0.248462	2202.19	0.237737	2.82706	185.189	3287.91	0.159232
192	31.13	33.4	1.04028	24.3	1.24103	53	16	114	17.7444	4.0435	2.93076	2.97135	0.0937808	0.0171518	0.466981	0.472954	0	0.000515356	1.62835e+06	0.00669195	125401	0.00631787	132826	1.14865	730.58	0.00668031	125620
710	26.22	14.4	0.381354	2.72	0.192967	65.5	18	123	4.82	4.12	0.913443	3.02489	-0.714517	-0.418671	-0.0393184	0.48071	1	809.018	1.61441	24.5843	53.1268	53.6849	24.3287	8.609	151.712	195.091	6.69476
314	28.95	33.7	0.892475	13	0.922269	54.7	18	123	14.5674	4.21567	2.76067	3.09513	-0.0351422	-0.049404	0.441015	0.490679	0	0.00494844	217367	0.0310218	34673.3	0.0322504	33352.4	1.31195	819.872	0.0330502	32545.3
601	34	14.1	0.428947	1.02	0.0560215	62.7	17	116	9.57	4.38	1.60129	3.19249	-1.25165	-0.367597	0.20447	0.504129	1	52985.3	0.00988087	8628.89	0.0606731	9939.34	0.0526736	3.41089	153.491	14750.1	0.0354942
706	29.45	16.9	0.488668	1.8	0.110072	65	17	119	8.51	4.41	1.49021	3.20778	-0.958324	-0.310986	0.173246	0.506205	1	1919.65	0.533616	519.881	1.97037	670.242	1.52834	3.99591	256.351	1178.83	0.868957
751	24.32	22.5	0.610065	2.44	0.166652	51.5	17	122	13.14	4.71	2.44122	3.4472	-0.778188	-0.214624	0.387606	0.537466	1	108.219	13.0603	101.953	13.8631	133.683	10.5727	1.99235	709.406	124.608	11.3427
126	34.85	52.9	1.43433	11.4	0.778622	45.5	17	122	21.6101	4.87421	4.01483	3.56738	-0.108673	0.156649	0.603667	0.55235	0	0.00197381	223861	0.0650996	6787.43	0.105464	4189.68	0.956615	461.898	0.0683683	6462.93
670	29.66	14.9	0.45811	4.27	0.159192	48	15	107	8.71	5.63	1.72075	4.54652	-0.798078	-0.33903	0.235718	0.657679	1	601.064	1.66732	114.959	8.71756	316.131	3.17009	13.0233	76.9517	813.319	1.23219
721	27	16.1	0.436535	0.94	0.0642022	61	17	122	11.05	5.65	2.05292	4.13517	-1.19245	-0.359981	0.312373	0.616494	1	28980.4	0.0431165	5375.45	0.232452	10208.6	0.122401	5.22975	238.928	13530	0.0923527
482	24.55	69.2	1.53461	18.7	1.73921	52.5	19	130	24.8629	5.66082	5.17953	4.25135	0.240352	0.185997	0.71429	0.628527	0	1.80288e-05	7.77939e+07	0.000870935	1.61037e+06	0.00253401	553483	0.756543	1853.87	0.00110115	1.27369e+06
714	21.88	22.5	0.511955	2.81	0.251725	49	18	129	4.1	5.69	0.848619	4.26313	-0.599073	-0.290768	-0.0712872	0.629728	1	44.5603	33.6418	6.28105	238.668	35.7142	41.9745	88.3268	16.9721	558.893	2.68224
712	32.17	26.3	0.819146	3.22	0.164449	58	16	114	11.73	7.4	1.93739	5.43787	-0.78397	-0.0866389	0.287217	0.735428	1	30.6705	23.5033	104.794	6.8788	451.891	1.5952	22.065	32.6697	1218.25	0.591715
332	24.74	34.1	0.8597	22.8	1.74772	62.9	18	125	29.787	7.55539	5.85686	5.58635	0.242472	-0.0656529	0.767665	0.747128	0	0.000189188	7.36384e+06	0.000748991	1.86003e+06	0.00560745	248446	0.828849	1680.82	0.00127779	1.09028e+06
551	36.64	36.6	0.945997	3.58	0.263948	83.8	18	124	37.2332	8.43372	7.19182	6.21337	-0.578482	-0.0241101	0.856839	0.793327	1	1.98424	150.126	5.01972	59.3433	85.4846	3.48468	0.567316	525.081	7.24908	41.093
