# Supplementary material for: Diagnostic value of maternal alpha-fetoprotein variants in second-trimester biochemical screening for trisomy 21 and 18
Source: Sci Rep. 2022 Aug 10;12:13605. doi: 10.1038/s41598-022-16807-x (PMC9365830; doi:10.1038/s41598-022-16807-x)
Supplement: Supplementary file 2 — Supplementary Information 2. [file 41598_2022_16807_MOESM2_ESM.xlsx]

## Sheet: Sheet1
NO	Age	AFP	AFPMoM	HCGB	HCGBMoM	weight	maternal age	maternal age2	AFPL2	AFPL3	AFPL2MoM	AFPL3MoM	log_HCGBMoM	log_AFPMoM	log_AFPL2MoM	log_AFPL3MoM	label	log_AFPMoM-log_HCGBMoM	risk-log_AFPMoM-log_HCGBMoM	log_AFPL2MoM-log_HCGBMoM	risk-log_AFPL2MoM-log_HCGBMoM	log_AFPL3MoM-log_HCGBMoM	risk-log_AFPL3MoM-log_HCGBMoM	log_AFPL2MoM-log_AFPL3MoM	risk-log_AFPL2MoM-log_AFPL3MoM	log_AFPL2MoM-log_AFPL3MoM-log_HCGBMoM	risk-log_AFPL2MoM-log_AFPL3MoM-log_HCGBMoM
830	27	33.7	1.00986	52.7	2.99977	51	17	117	3.62	0.04	0.613325	0.0291007	0.477088	0.00426255	-0.21231	-1.5361	0	2.53678	492.568	0.855239	1461.04	1919.75	0.650885	1.64598e+07	7.59144e-05	1.84498e+07	6.77263e-05
681	34	24.4	0.718852	58.3	3.43924	66	17	118	5.9	0.05	1.01514	0.0363531	0.536462	-0.143361	0.00652773	-1.43946	1	6.46019	81.0411	4.48004	116.861	1012.1	0.51728	1.39917e+09	3.7418e-07	3.15126e+09	1.66137e-07
819	36	40.5	1.21363	14.1	0.802594	46.2	17	117	1.95	0.05	0.330382	0.0363759	-0.0955039	0.0840877	-0.480984	-1.43919	0	0.195093	1767.29	0.00802476	42965.3	55.8781	6.17032	217.041	1.58857	11.373	30.3161
734	27	28.5	0.790424	68.7	4.51997	49	17	121	4.25	0.06	0.773826	0.0437948	0.655135	-0.10214	-0.111357	-1.35858	1	10.907	114.563	4.89359	255.341	997.905	1.25216	2.88646e+06	0.000432896	1.35411e+07	9.22772e-05
680	33	21.2	0.624576	43.3	2.55436	53	17	118	9.69	0.07	1.66725	0.0508944	0.407281	-0.204415	0.221999	-1.29333	1	4.57892	137.274	4.69771	133.803	122.339	5.13791	1.36426e+10	4.60739e-08	1.97566e+10	3.18155e-08
800	34	28.1	0.708433	4.09	0.313517	65.5	18	125	2.69	0.07	0.52892	0.051757	-0.50374	-0.149701	-0.27661	-1.28603	0	0.22177	2360.74	0.0268243	19517.4	5.98103	87.5336	3334.45	0.15701	96.0175	5.45256
788	25	40.5	1.0468	54.9	4.04769	54	18	124	4.77	0.09	0.921355	0.0663057	0.607207	0.0198638	-0.0355729	-1.17845	0	5.28928	260.844	5.56303	248.008	156.053	8.84104	243906	0.00565657	1.0094e+06	0.00136682
818	32	35.2	1.10514	53.8	2.64594	65	16	113	5.85	0.11	0.967412	0.081372	0.42258	0.0434161	-0.0143884	-1.08953	0	1.72293	429.563	2.14097	345.688	26.5636	27.8616	50881.6	0.0145456	71184.1	0.0103971
815	33	22.7	0.690573	19.6	1.07649	46.8	17	116	0.85	0.12	0.142225	0.0874654	0.0320106	-0.16079	-0.847023	-1.05816	0	0.700061	897.873	0.000129203	4.86493e+06	3.57147	175.997	7.64712e-05	8.21965e+06	5.59945e-06	1.12255e+08
673	27	30.8	0.815674	21.5	1.52529	46	18	123	5.13	0.12	0.972192	0.0881036	0.183353	-0.0884832	-0.0122481	-1.05501	1	0.84424	1480.07	0.705694	1770.65	6.39412	195.419	24394.9	0.0512211	9908.97	0.126101
826	33	45.1	1.278	65.7	4.16626	50	17	120	5.85	0.12	1.04414	0.0874051	0.619747	0.10653	0.018759	-1.05846	0	5.05947	124.236	7.88188	79.7483	70.1891	8.95533	58357.3	0.010771	302869	0.00207537
805	30	39.7	1.20774	30	1.64769	52	17	116	4.04	0.13	0.675989	0.0947542	0.216876	0.0819745	-0.170061	-1.0234	0	0.598089	1614.34	0.3228	2991.07	6.01239	160.588	255.178	3.78371	103.072	9.36738
829	33	18.5	0.562802	2.18	0.119732	65.5	17	116	2.87	0.15	0.48022	0.109332	-0.921789	-0.249644	-0.31856	-0.961254	0	0.516932	1215.95	0.0239687	26224.5	0.57577	1091.7	2.97643	211.181	0.0919685	6834.58
797	33	20.2	0.614519	3.85	0.211454	56	17	116	5.78	0.17	0.967132	0.123909	-0.674785	-0.211465	-0.0145142	-0.906896	0	0.317998	1976.63	0.138059	4552.87	0.374758	1677.26	1056.38	0.595019	52.9604	11.8686
684	23	29.3	0.79444	11.4	0.778622	49.5	17	122	12.09	0.19	2.24614	0.139059	-0.108673	-0.0999391	0.351437	-0.856801	1	0.330097	4440.64	0.748993	1957.08	0.676923	2165.44	1.47793e+06	0.000991822	350809	0.00417846
809	33	45.6	1.43903	57.1	2.70031	55.5	16	112	3.44	0.21	0.573225	0.156688	0.431414	0.158071	-0.241675	-0.804964	0	1.65484	379.835	0.537046	1170.41	5.14752	122.111	1.8499	339.785	2.57948	243.68
732	32	20.1	0.592169	62.8	3.7047	58	17	118	5.16	0.25	0.887821	0.181766	0.568753	-0.227554	-0.0516746	-0.740488	1	13.233	55.9288	4.03119	183.595	8.63299	85.7299	29.5129	25.0774	125.021	5.91984
833	25	40.3	1.09269	45.4	3.10083	59	17	122	1.26	0.25	0.234089	0.182972	0.491478	0.0384983	-0.630619	-0.737615	0	2.54534	542.039	0.0165646	83290.6	5.34714	258.021	0.00112679	1.22443e+06	0.0015424	894497
783	29	38.7	1.07331	55.9	3.67782	61	17	121	2.37	0.25	0.431522	0.182478	0.56559	0.0307262	-0.364997	-0.738789	0	3.9974	267.826	0.411688	2600.53	8.40343	127.401	0.0973902	10993	0.288443	3711.68
782	28	20.5	0.644219	63.6	2.63631	52	16	109	3.81	0.31	0.681819	0.240608	0.420997	-0.190967	-0.166331	-0.61869	0	4.50577	258.766	0.871102	1338.47	2.28949	509.258	0.917059	1271.39	1.48924	782.909
674	27	42.1	1.323	155	6.42498	50	16	109	11.27	0.32	2.01682	0.24837	0.807872	0.121561	0.304668	-0.604901	1	18.1633	68.7943	67.9618	18.3858	26.4812	47.1858	2181.8	0.572707	78881.9	0.0158406
56	30.63	27.9	0.86905	16.1	0.634358	62.5	15	108	1.07493	0.320592	0.200925	0.253439	-0.197666	-0.0609554	-0.696965	-0.596127	0	0.222786	4020.59	0.00053905	1.66169e+06	0.182885	4897.78	0.000394063	2.27307e+06	2.23943e-05	3.99982e+07
223	27.14	42.2	1.11758	34	2.41209	50	18	123	1.69731	0.327483	0.32166	0.240437	0.382393	0.0482785	-0.492604	-0.618999	0	1.38231	896.023	0.0436764	28358.1	1.86075	665.632	0.00653235	189607	0.00586961	211015
781	28	27.1	0.812086	43.2	2.45901	49	17	117	0.48	0.33	0.0813248	0.240081	0.390761	-0.0903981	-1.08978	-0.619642	0	2.22851	523.194	1.20989e-05	9.6368e+07	1.94963	598.032	2.82783e-06	4.12311e+08	1.34832e-06	8.64737e+08
406	28.13	57	1.04599	4.87	0.554502	49	20	138	1.23898	0.33413	0.243859	0.24792	-0.256097	0.0195287	-0.612861	-0.605688	0	0.150414	7673.36	0.00134143	860412	0.164649	7009.95	0.00119247	967892	6.38259e-05	1.80833e+07
686	25	28	0.688247	42.1	3.3561	47	18	126	11.18	0.34	2.23403	0.252301	0.525835	-0.162256	0.349088	-0.59808	1	6.75311	204.302	11.1602	123.625	3.91547	352.365	4249.61	0.324659	23118.9	0.0596775
808	32	40.4	1.16818	38.1	2.32985	65	17	119	4.76	0.34	0.833535	0.247312	0.367328	0.0675084	-0.0790763	-0.606755	0	1.24048	596.627	1.13858	650.022	1.65206	447.99	3.28262	225.462	4.36786	169.443
98	30.23	29.1	0.885273	16.7	0.917215	55	17	116	1.76942	0.346049	0.296066	0.252228	-0.037529	-0.052923	-0.528611	-0.598207	0	0.329457	2854.06	0.00570605	164788	0.290058	3241.74	0.00374315	251203	0.000449966	2.08969e+06
678	29	29.7	0.889998	98.8	5.62385	57	17	117	11.28	0.35	1.91113	0.254631	0.750034	-0.0506109	0.281291	-0.594088	1	16.6916	64.1404	43.2923	24.7297	16.8231	63.6392	1181.37	0.906244	27293.1	0.0392263
824	34	14.16	0.446858	65.6	3.10229	53.6	16	112	2.72	0.36	0.453248	0.268608	0.491682	-0.349831	-0.343664	-0.57088	0	23.2454	22.5223	0.324501	1613.37	2.94629	177.695	0.0451687	11590.8	0.0954131	5487.1
691	27	27.1	0.751596	64.6	4.25022	49	17	121	4.38	0.36	0.797496	0.262769	0.628411	-0.124015	-0.0982717	-0.580426	1	10.2171	122.299	4.4653	279.833	7.0481	177.287	1.83593	680.602	12.2542	101.968
44	29.49	36.4	1.1487	43.2	2.04297	46	16	112	0.793044	0.361161	0.132149	0.269475	0.310262	0.0602076	-0.878936	-0.569482	0	0.945606	1078.84	0.000238749	4.27293e+06	1.10375	924.268	4.69621e-05	2.1723e+07	1.86736e-05	5.46309e+07
430	34.37	61.5	1.15287	13.8	1.55622	61.9	20	137	2.01788	0.369037	0.404093	0.275324	0.19207	0.0617811	-0.393519	-0.560156	0	0.553225	880.336	0.0488073	9978.51	0.620275	785.174	0.0215789	22569.4	0.00833535	58428.7
787	24	33.7	0.766795	45.1	4.04014	45	18	129	5.08	0.37	1.05146	0.277216	0.606397	-0.11532	0.0217926	-0.557182	0	8.5255	167.45	7.3519	194.18	5.71542	249.779	9.18521	155.423	60.8485	23.4614
801	27	29.5	0.930954	49.5	2.3409	63.6	16	112	3.05	0.37	0.508238	0.27607	0.369383	-0.0310718	-0.293933	-0.558981	0	1.58516	788.272	0.258815	4827.9	1.44728	863.367	0.0856422	14590.2	0.0934058	13377.5
789	28	39.2	1.23072	61.1	3.00496	55.7	16	113	1.99	0.37	0.329086	0.273706	0.477839	0.0901595	-0.482691	-0.562716	0	2.18582	533.411	0.0799323	14586.6	2.65583	439.012	0.00653012	178548	0.0109202	106769
18	31.24	41.4	1.30916	30.8	1.3978	53	16	111	1.12579	0.381004	0.190432	0.287351	0.145446	0.116994	-0.72026	-0.541587	0	0.430214	1921.51	0.00108123	764557	0.483831	1708.57	0.000338963	2.43879e+06	7.19661e-05	1.14868e+07
236	29.37	38.3	1.20955	22.6	0.981778	52	16	110	1.87384	0.395628	0.324476	0.30231	-0.0079867	0.0826227	-0.488817	-0.519548	0	0.2546	4056.21	0.00946327	109128	0.257252	4014.4	0.00569243	181419	0.000854064	1.20917e+06
239	25.88	45.6	1.17862	24.5	1.80635	55.8	18	124	2.65652	0.405724	0.513124	0.298909	0.256801	0.0713736	-0.289778	-0.524461	0	0.724254	1834.13	0.157866	8414.57	0.755871	1757.41	0.0755779	17576.2	0.046535	28545.7
231	29.51	56.5	1.46035	10.1	0.744657	53	18	124	2.38641	0.408248	0.460951	0.300768	-0.128044	0.164457	-0.336346	-0.521768	0	0.171352	5941.28	0.0287207	35446.7	0.178758	5695.13	0.0401854	25333.9	0.00480017	212087
817	27	30	0.756335	64.6	4.95188	57	18	125	1.6	0.41	0.314599	0.303148	0.69477	-0.121286	-0.502242	-0.518345	0	15.4971	80.6303	0.242202	5159.06	9.24963	135.09	0.00481868	259311	0.0350855	35614
825	37	34.8	1.09821	47.4	2.24159	59.5	16	112	1.44	0.41	0.239955	0.305915	0.350557	0.0406854	-0.619871	-0.514399	0	1.19275	229.508	0.00906327	30203.7	1.16787	234.396	0.0011796	232066	0.000823839	332279
43	25.93	29.7	0.932459	22.1	1.0869	52	16	113	1.49669	0.422896	0.247507	0.312835	0.0361904	-0.0303701	-0.606412	-0.504684	0	0.384816	3443.68	0.00299014	443185	0.289531	4577	0.001405	943194	0.000219133	6.04741e+06
190	30.09	38	0.781569	10	1.03021	55	19	133	2.29921	0.425915	0.479664	0.320827	0.0129274	-0.107033	-0.319063	-0.49373	0	0.490545	1948.21	0.0493207	19377	0.260093	3674.4	0.0451813	21152.3	0.00925701	103239
733	33	38.4	1.21182	85.9	4.06229	50	16	112	8.91	0.43	1.48472	0.320838	0.608771	0.0834374	0.171645	-0.493715	1	4.80943	130.695	13.1404	47.8346	4.93482	127.374	40.56	15.4972	332.628	1.8897
256	28.42	36.2	1.14473	11.6	0.526445	52	16	111	2.98193	0.446106	0.504405	0.336451	-0.278647	0.0587026	-0.297221	-0.473078	0	0.132074	8534.95	0.0291871	38621.5	0.111429	10116.3	0.0551109	20454.2	0.00472233	238706
181	30.02	39.5	1.20166	14.4	0.790892	58	17	116	2.2035	0.446947	0.368699	0.32577	-0.101883	0.0797811	-0.433328	-0.487089	0	0.192746	4997.97	0.0126721	76020.2	0.177689	5421.47	0.0108458	88821.3	0.0012795	752900
822	33	18.1	0.563747	26.9	1.37381	64.5	16	114	2.29	0.45	0.378229	0.330681	0.137927	-0.248916	-0.422246	-0.480591	0	1.86332	337.338	0.0301224	20867.1	0.405333	1550.74	0.0122855	51163.1	0.00377982	166295
459	29.69	25.1	0.556627	10.3	0.957961	58	19	130	1.47953	0.460137	0.308221	0.345569	-0.0186521	-0.254435	-0.511138	-0.461465	0	1.13221	882.315	0.00726229	137555	0.218259	4576.96	0.00439738	227173	0.00064403	1.55112e+06
280	28.7	44.5	1.40535	11.8	0.51261	48.8	16	110	1.80694	0.465326	0.312891	0.355568	-0.290213	0.147784	-0.504607	-0.449077	0	0.118506	9285.16	0.00419326	262409	0.103883	10592.2	0.00478596	229912	0.000308235	3.56983e+06
384	22.54	35.5	0.917566	4.67	0.344311	51	18	124	1.47286	0.471989	0.284491	0.347728	-0.463048	-0.0373629	-0.545931	-0.45876	0	0.133083	11125.5	0.00221674	667921	0.0808953	18302.8	0.00300895	492068	0.000128484	1.15237e+07
127	30.72	65.1	1.44368	5.45	0.506882	49	19	130	2.3446	0.483701	0.488436	0.363266	-0.295093	0.159472	-0.311192	-0.439775	0	0.117435	7541.3	0.0253487	34937	0.101165	8754.15	0.0420259	21072.9	0.00349016	253744
160	26.8	39.5	1.21732	5.54	0.293503	54	16	115	2.56213	0.484149	0.424961	0.354046	-0.532387	0.0854051	-0.371651	-0.45094	0	0.0918119	13775.6	0.0119643	105711	0.0745933	16955.4	0.021331	59292.2	0.00106289	1.18993e+06
394	32.31	28.9	0.674766	8.98	0.774105	70	18	128	2.30666	0.484803	0.47304	0.362188	-0.1112	-0.170847	-0.325102	-0.441066	0	0.484849	1454.21	0.032948	21399.5	0.157809	4467.87	0.0358693	19656.7	0.0048828	144399
195	25.14	30.4	0.959356	12.2	0.57695	61	16	112	4.50901	0.486068	0.75136	0.362672	-0.238862	-0.0180202	-0.124152	-0.440486	0	0.173911	7889.71	0.107409	12774.7	0.113933	12043.2	0.404531	3391.86	0.0493528	27802.1
382	25.24	61.4	1.54796	14.6	1.11915	41	18	125	2.5385	0.488337	0.499132	0.361069	0.04889	0.189761	-0.301785	-0.442409	0	0.301391	4534.22	0.0639752	21361	0.266243	5132.8	0.0472451	28925.2	0.0118389	115431
170	33.02	33.8	1.04166	44.4	2.35226	50	16	115	2.09989	0.490875	0.348293	0.358964	0.371486	0.0177247	-0.458055	-0.444949	0	1.39343	449.531	0.0588629	10641.5	1.12024	559.156	0.00799793	78318.9	0.00793437	78946.3
435	21.5	76.6	1.35062	6.47	0.735005	43.4	20	140	1.97721	0.49364	0.373296	0.360736	-0.13371	0.130532	-0.427946	-0.44281	0	0.169169	8916.64	0.0123356	122282	0.148631	10148.7	0.0111679	135067	0.00123796	1.21847e+06
363	23.7	46	1.18896	13.8	1.01745	58	18	124	2.48969	0.494523	0.4809	0.36433	0.00751372	0.0751666	-0.317945	-0.438505	0	0.270549	5322.56	0.0489447	29421.2	0.228307	6307.34	0.0387341	37176.9	0.00811146	177528
32	31.52	28.4	0.875238	10.1	0.535087	54	16	115	2.42924	0.504915	0.40292	0.369232	-0.271576	-0.0578737	-0.394781	-0.432701	0	0.188881	4207.63	0.012708	62538.9	0.104754	7586.74	0.0160627	49477.5	0.0012701	625733
365	24.77	44.7	0.966355	16.5	1.59107	64.5	19	131	1.89179	0.507337	0.395502	0.381688	0.201689	-0.0148632	-0.402852	-0.418291	0	0.689467	2018.42	0.0465371	29903.7	0.471872	2949.17	0.0146019	95304.5	0.00647233	215012
461	29.82	34.9	1.08709	20.6	0.811663	58	15	108	1.69836	0.510302	0.317457	0.403411	-0.0906244	0.0362658	-0.498315	-0.394252	0	0.214908	4583.48	0.00679832	144892	0.155294	6342.95	0.00559559	176036	0.000677777	1.45332e+06
267	25.69	32.9	1.01153	17.9	0.66734	50	15	107	1.58459	0.511307	0.313052	0.412907	-0.175653	0.00497944	-0.504383	-0.384147	0	0.186464	7187.55	0.00521046	257217	0.121252	11053.2	0.00540458	247979	0.000499373	2.6838e+06
246	24.05	45.6	1.17862	17.4	1.28287	46	18	124	1.24855	0.513831	0.241165	0.378555	0.108184	0.0713736	-0.617686	-0.421872	0	0.389277	3661.76	0.00335013	425488	0.321553	4432.99	0.00159046	896244	0.000353282	4.03485e+06
54	25.9	57	1.29695	9.95	0.89134	50	18	129	2.59031	0.517703	0.536144	0.387879	-0.0499567	0.112925	-0.270719	-0.411303	0	0.216596	6127.1	0.0604353	21959.1	0.180408	7356.1	0.0618971	21440.5	0.01136	116822
462	25.57	22.3	0.673731	26.8	0.940355	52	15	106	2.24965	0.518518	0.475911	0.429096	-0.0267081	-0.171513	-0.322475	-0.367446	0	0.619113	2176.47	0.0424592	31735.9	0.182834	7369.97	0.032981	40856.2	0.00637232	211458
683	28	19.4	0.560956	17.3	1.05791	68.1	17	119	9.38	0.52	1.64255	0.378242	0.0244493	-0.251071	0.21552	-0.422231	1	1.26468	921.924	0.900018	1295.47	0.235441	4952.16	29.7617	39.1759	12.9727	89.8767
262	30.28	39.9	0.980751	6.84	0.545266	53	18	126	2.28858	0.52645	0.457312	0.390659	-0.263391	-0.00844108	-0.339788	-0.408202	0	0.160582	5821.12	0.0210111	44489.2	0.102392	9129.27	0.0286556	32620.6	0.00253608	368587
688	27	21.9	0.656261	78.3	4.45696	64	17	117	11.9	0.53	2.01618	0.385584	0.649039	-0.182923	0.304529	-0.41388	1	16.1997	77.1334	22.7028	55.0387	5.4752	228.217	91.7384	13.6206	1188.65	1.05122
179	28.55	35.2	1.11311	11.4	0.517368	64	16	111	2.62906	0.530332	0.444715	0.399974	-0.2862	0.0465367	-0.351918	-0.397969	0	0.133352	8360.33	0.0182053	61238.6	0.0962397	11584.2	0.0248875	44796.2	0.00206662	539462
26	28.32	45	1.4201	16.1	0.761385	46	16	112	2.16643	0.532255	0.361004	0.397134	-0.118396	0.152319	-0.442488	-0.401063	0	0.175547	6474.88	0.0111226	102193	0.144761	7851.85	0.0096891	117312	0.00114343	994068
377	31.61	28.4	0.858026	45	1.57895	48.6	15	106	2.58934	0.535174	0.547773	0.44288	0.19837	-0.0664997	-0.261399	-0.353714	0	0.817826	959.228	0.154152	5089.02	0.425068	1845.54	0.060247	13021.1	0.0325146	24127
367	22.09	34.2	0.778172	11.6	1.03915	57	18	129	3.38044	0.546662	0.699685	0.409576	0.0166782	-0.108924	-0.155097	-0.387665	0	0.501286	2979.41	0.169567	8807.91	0.217325	6872.37	0.209501	7129	0.057696	25886.2
778	22	37.4	1.18026	71.5	3.3813	54.6	16	112	3.82	0.55	0.636547	0.410374	0.529084	0.0719778	-0.19617	-0.38682	0	2.99862	498.879	1.28948	1160.12	2.46643	606.524	0.131664	11361.9	0.466817	3204.58
490	31.35	20.9	0.651008	32.8	1.29236	71	15	108	3.78818	0.550747	0.708087	0.435384	0.111382	-0.186413	-0.149914	-0.361127	0	1.08657	749.261	0.24303	3349.9	0.298567	2726.78	0.197917	4113.47	0.081995	9928.98
189	27.89	28	0.872094	55.1	2.81401	67	16	114	2.01847	0.55211	0.333381	0.405716	0.449326	-0.0594367	-0.477059	-0.391778	0	2.67273	439.902	0.072551	16205.7	1.56319	752.139	0.00693367	169569	0.011012	106769
106	33.78	46.3	1.312	5.36	0.339896	54	17	120	1.85727	0.554544	0.331495	0.403917	-0.468654	0.117935	-0.479523	-0.393708	0	0.0932896	5851.71	0.00443507	123088	0.0721776	7563.34	0.00674268	80962.3	0.000330416	1.65217e+06
379	26.15	86.8	2.02663	13.7	1.18098	46.5	18	128	2.34124	0.561244	0.48013	0.419296	0.0722443	0.306775	-0.318641	-0.37748	0	0.412119	3180.61	0.0602282	21763.7	0.262094	5001.21	0.0346027	37881.1	0.00979973	133758
64	28.2	34.5	1.03384	5.5	0.313069	50	17	117	2.78318	0.563123	0.471545	0.409682	-0.50436	0.0144517	-0.326477	-0.387553	0	0.108552	10573.4	0.0178996	64122.5	0.0690458	16623.3	0.0322307	35611.1	0.00186787	614481
128	27.02	27.4	0.792278	12.2	0.746042	62.5	17	119	2.71481	0.568892	0.475397	0.413805	-0.127237	-0.101122	-0.322943	-0.383204	0	0.316195	3946.88	0.0322424	38706.3	0.137708	9062.56	0.0332888	37489.7	0.00451188	276600
38	28.85	28.4	0.89624	11.9	0.562762	51	16	112	2.18338	0.570178	0.363829	0.425429	-0.249675	-0.0475755	-0.439103	-0.371173	0	0.18916	5739.01	0.00868575	124985	0.100183	10836.1	0.0103996	104388	0.000860551	1.26151e+06
408	25.31	35.8	1.11512	19.8	0.780142	47.8	15	108	3.16284	0.578034	0.591198	0.456956	-0.107826	0.0473234	-0.228267	-0.340126	0	0.200218	6805.73	0.0713251	19104.5	0.13832	9851.25	0.0820769	16601.8	0.0137956	98773
463	29.46	38.8	0.838805	12	1.15714	53	19	131	1.50478	0.579927	0.314592	0.436301	0.0633867	-0.076339	-0.502253	-0.360214	0	0.505456	2024.53	0.0103462	98906.5	0.248192	4123.05	0.00589805	173499	0.00130334	785141
261	33.72	36.4	0.917686	6.34	0.485989	61.3	18	125	3.24353	0.585341	0.637758	0.432793	-0.313374	-0.0373059	-0.195344	-0.36372	0	0.161863	3410.79	0.0593698	9299.03	0.0873414	6320.96	0.122664	4500.76	0.0121131	45577.2
831	34	22.6	0.555513	18.8	1.49869	53.5	18	126	1.23	0.59	0.245783	0.437817	0.17571	-0.255306	-0.609448	-0.358707	0	2.27063	230.571	0.00475952	109999	0.387671	1350.48	0.00229869	227757	0.00073551	711807
380	25.05	38.5	0.721717	19.2	2.16517	45	20	137	2.23142	0.594824	0.446855	0.443775	0.335493	-0.141633	-0.349833	-0.352838	0	2.18033	631.556	0.136582	10081.9	0.810129	1699.73	0.025045	54981	0.0245174	56164.2
224	29.74	33.7	1.05903	8.13	0.337	54.4	16	109	4.58983	0.595437	0.821373	0.462152	-0.472369	0.0249092	-0.0854594	-0.335216	0	0.108428	9163.86	0.0993112	10005.1	0.067178	14790.8	0.35209	2822.06	0.03106	31990.3
796	33	22.7	0.690573	17.5	0.961153	49	17	116	4.98	0.6	0.833273	0.437327	-0.0172074	-0.16079	-0.0792126	-0.359194	0	0.597265	1052.41	0.242332	2593.82	0.186797	3364.98	0.425893	1475.88	0.115972	5419.97
368	34.1	34.5	1.04232	15.5	0.543862	56.8	15	106	1.06205	0.602336	0.224677	0.498459	-0.264511	0.0180011	-0.648442	-0.302371	0	0.148537	3457.26	0.000866772	592466	0.0908978	5649.56	0.0024065	213394	0.000153429	3.34704e+06
486	31.21	31.4	0.948662	17.9	0.628073	50	15	106	2.87668	0.605009	0.608559	0.500671	-0.20199	-0.0228884	-0.215697	-0.300448	0	0.191324	4338.58	0.0628194	13213.7	0.104459	7946.46	0.0866824	9576.06	0.0115259	72018.2
337	33.04	30.6	0.904121	15.5	0.508704	48.2	15	105	2.34768	0.609467	0.539493	0.518589	-0.293535	-0.0437732	-0.268014	-0.285177	0	0.171628	3637.03	0.0359026	17386.3	0.084837	7357.81	0.0535786	11650.5	0.00534172	116856
86	27.65	44.2	1.37666	11.6	0.592424	54	16	114	2.10285	0.612952	0.347317	0.450426	-0.227367	0.138828	-0.459273	-0.346377	0	0.13474	8880.8	0.00742639	161128	0.102361	11690	0.00905767	132109	0.000789472	1.51569e+06
501	34.92	49.1	0.882798	3.83	0.437294	78.6	20	139	4.49733	0.621328	0.86788	0.457858	-0.359227	-0.0541387	-0.0615404	-0.339269	0	0.160796	2708.35	0.12714	3425.3	0.0785614	5543.34	0.464239	938.079	0.0508529	8563.77
410	29.96	30	0.648561	18.2	1.755	60	19	131	2.74187	0.622661	0.57322	0.468451	0.244277	-0.188049	-0.241679	-0.329336	0	1.88391	514.819	0.217693	4455.24	0.509236	1904.56	0.0705472	13747.9	0.0494948	19595.5
229	29.33	21.2	0.561438	26.7	1.8942	57.3	18	123	3.87734	0.63035	0.734798	0.462801	0.277426	-0.250698	-0.133832	-0.334606	0	3.38752	306.086	0.533118	1944.92	0.597694	1734.78	0.211489	4902.72	0.197705	5244.52
228	28.77	61.1	1.93213	24.9	1.13004	44	16	111	4.71106	0.63624	0.796894	0.479849	0.0530943	0.286035	-0.0985995	-0.318896	0	0.361933	3021.25	0.271658	4025.25	0.229243	4770.01	0.285543	3829.51	0.102051	10715.1
786	25	76.3	2.02065	27.4	1.94386	52.7	18	123	5.9	0.64	1.11812	0.469886	0.288665	0.305491	0.0484865	-0.328008	0	1.03007	1339.4	1.47559	934.999	0.626763	2201.27	1.44216	956.671	1.76625	781.131
13	30.61	33.7	0.974444	7.44	0.454963	48	17	119	3.07778	0.642496	0.538957	0.467344	-0.342024	-0.0112431	-0.268446	-0.330363	0	0.141259	6356.95	0.0333035	26963.4	0.0801844	11198.9	0.0545027	16475.8	0.00471294	190534
11	29.68	55.4	1.53647	11.9	0.782935	46.6	17	121	1.34197	0.643378	0.244342	0.46961	-0.106275	0.186525	-0.612002	-0.328262	0	0.18378	5441.48	0.00186206	537057	0.137385	7279.03	0.00267175	374299	0.000279395	3.57928e+06
454	18.46	84.9	1.83543	11.4	1.09928	43.8	19	131	1.81619	0.644795	0.379696	0.485103	0.0411103	0.263737	-0.420564	-0.314166	0	0.328251	4744.75	0.0217462	71620.3	0.218648	7123.18	0.0138032	112834	0.00318515	488977
370	34.05	29.1	0.545505	3.57	0.402587	65	20	137	2.65849	0.646963	0.532379	0.482673	-0.39514	-0.263201	-0.273779	-0.316347	0	0.544482	952.326	0.0299424	17317.4	0.0728677	7115.98	0.0512661	10114.4	0.00401368	129189
114	30.73	21.3	0.638281	18.7	1.06443	62	17	117	2.32996	0.648703	0.394758	0.471943	0.0271186	-0.194988	-0.403669	-0.32611	0	0.853943	1035.76	0.024373	36289.5	0.210131	4209.21	0.0155932	56722.2	0.00344487	256753
418	28.31	39.5	0.793014	9.51	1.0084	60.7	19	134	2.89846	0.648731	0.601232	0.488302	0.00363489	-0.100719	-0.220958	-0.311311	0	0.461546	2464.71	0.103269	11015.6	0.191315	5946.1	0.0838005	13574.8	0.0214185	53111.9
661	33	61.6	1.51414	31.8	2.53501	55	18	126	3.37	0.65	0.673405	0.482341	0.40398	0.180167	-0.171723	-0.316646	1	1.44523	434.925	0.768601	817.806	1.11697	562.743	0.136237	4613.76	0.244459	2571.25
409	33.76	31.1	0.689686	4.56	0.424107	57	19	130	2.37784	0.650056	0.495361	0.488201	-0.372524	-0.161349	-0.305079	-0.311402	0	0.271943	2014.98	0.0239284	22900	0.0751082	7295.59	0.0384042	14268.2	0.00301851	181533
253	25.39	30.1	0.937501	31.4	1.60363	47	16	114	3.71144	0.650542	0.613002	0.478049	0.205104	-0.0280282	-0.212538	-0.320528	0	0.729695	1861.12	0.228514	5942.98	0.423554	3206.32	0.0922721	14717.9	0.0557328	24367.2
110	29.91	21	0.582418	10.8	0.710562	66.1	17	121	3.09548	0.65229	0.563614	0.476115	-0.148398	-0.234765	-0.249018	-0.322288	0	0.68258	1428.84	0.0553185	17630.6	0.121629	8018.65	0.0651067	14980	0.00951831	102466
201	25.4	40.6	1.04938	20.4	1.50406	49	18	124	2.62675	0.653907	0.507373	0.481753	0.177265	0.0209348	-0.294673	-0.317176	0	0.564317	2405.52	0.108619	12497.6	0.374336	3626.35	0.0422386	32138.2	0.0203755	66622.8
15	25.4	46.9	1.44538	21.6	1.14434	48.9	16	115	1.56875	0.653962	0.260197	0.478226	0.0585566	0.159981	-0.584697	-0.320367	0	0.307111	4420.14	0.00413311	328438	0.234174	5796.86	0.00347427	390722	0.000700647	1.93746e+06
94	26.11	23.9	0.75423	20.1	0.950548	51.3	16	112	3.03482	0.655877	0.505708	0.489372	-0.0220258	-0.122496	-0.2961	-0.310361	0	0.474754	2766.6	0.0535466	24529.1	0.175436	7486.77	0.0416742	31517.1	0.00883097	148732
268	23.93	35.2	1.10617	11	0.455966	63	16	109	3.11805	0.657693	0.557991	0.510472	-0.341067	0.043822	-0.253373	-0.292028	0	0.122114	11715	0.0374347	38215	0.0780684	18324.5	0.0610487	23433.2	0.00556333	257142
220	36.8	28.1	0.690705	9.26	0.738182	71	18	126	3.69655	0.658113	0.738659	0.488361	-0.131836	-0.160708	-0.131556	-0.311259	0	0.432056	664.172	0.129524	2215.49	0.126078	2276.04	0.199243	1440.25	0.0358911	7995.28
364	27.88	38.6	0.834481	18.8	1.81286	46	19	131	3.42315	0.667289	0.71565	0.502026	0.258363	-0.0785834	-0.145299	-0.299274	0	1.11697	1053.4	0.454822	2586.99	0.530347	2218.58	0.168052	7001.52	0.144318	8152.94
277	27.95	52	1.18319	22	1.9708	46	18	129	1.24754	0.669971	0.258217	0.501963	0.294643	0.073053	-0.588016	-0.299328	0	0.861285	1358.91	0.0101084	115786	0.630179	1857.27	0.00383435	305244	0.00238305	491141
137	23.64	48.6	1.51371	20.7	1.05717	40.7	16	114	2.54749	0.676054	0.420756	0.496796	0.0241449	0.180042	-0.375969	-0.303822	0	0.274506	5254.52	0.0311386	46321.8	0.204251	7061.88	0.0206906	69712.5	0.00475214	303526
460	28.56	44.6	1.38923	19.1	0.752561	52	15	108	1.79515	0.676364	0.335549	0.534689	-0.123458	0.142775	-0.474243	-0.271899	0	0.173263	6428.99	0.00801155	139037	0.126014	8839.55	0.010393	107179	0.00127904	870892
100	26.15	116	2.85131	14.6	1.16387	43	18	126	2.51193	0.677848	0.501943	0.503006	0.0659054	0.455044	-0.299346	-0.298427	0	0.785678	1668.35	0.0691368	18959.4	0.236638	5539.21	0.0405773	32303.5	0.0121409	107965
125	24.19	39.5	1.18367	38.1	2.16871	39.5	17	117	3.81289	0.686815	0.646005	0.49967	0.336202	0.0732297	-0.189764	-0.301317	0	1.05281	1348.09	0.483796	2933.63	0.775035	1831.24	0.110633	12828.8	0.134984	10514.4
33	26.2	35.9	1.11815	22.3	1.13888	60	16	114	2.95062	0.692325	0.48734	0.508753	0.0564794	0.0484998	-0.312168	-0.293493	0	0.334477	3908.9	0.0602372	21704.8	0.227807	5739.24	0.0363652	35952.9	0.0103466	126364
177	35.28	34	1.04782	17.3	0.916535	56.5	16	115	4.03878	0.698922	0.669882	0.511104	-0.0378511	0.0202869	-0.174001	-0.291491	0	0.260531	1549.41	0.126578	3189.09	0.164513	2453.73	0.125791	3209.05	0.0297223	13581.4
70	32.76	21.3	0.615895	9.34	0.57115	48	17	119	2.94002	0.700704	0.514834	0.509684	-0.24325	-0.210493	-0.288333	-0.292699	0	0.464976	1408.44	0.0333731	19623.2	0.0945498	6926.39	0.0447956	14619.5	0.00488558	134045
161	25.38	27.5	0.79517	13.4	0.819423	75	17	119	2.39271	0.70206	0.418993	0.51067	-0.086492	-0.0995403	-0.377793	-0.29186	0	0.350013	3881.64	0.0221649	61296.3	0.141616	9593.73	0.0208545	65147.9	0.00322614	421131
57	25.95	28.5	0.854039	40.2	2.28825	53.5	17	117	1.61538	0.705113	0.273688	0.512982	0.359503	-0.0685225	-0.562743	-0.289898	0	1.73206	764.351	0.0182801	72423	0.866193	1528.41	0.0048991	270234	0.00449298	294660
134	29.29	57.2	1.65395	19.3	1.18021	47.5	17	119	2.37598	0.706544	0.416063	0.513932	0.0719605	0.218523	-0.380841	-0.289095	0	0.338141	3078.63	0.0349312	29801.8	0.240612	4326.53	0.0204556	50891.3	0.00572174	181940
375	24.01	35	1.0761	54.4	2.02812	66	15	107	1.63758	0.708823	0.323522	0.572412	0.307093	0.0318516	-0.490097	-0.242291	0	0.981952	1453.4	0.0311824	45768.3	0.651784	2189.63	0.0107604	132631	0.00831733	171589
803	32	34.9	1.02819	54.6	3.22097	47	17	118	4.26	0.71	0.732969	0.516214	0.507986	0.012075	-0.134915	-0.28717	0	2.96536	249.584	1.72455	429.159	1.96426	376.786	0.179463	4124.01	0.635028	1165.47
151	22.94	43.1	1.19534	13.3	0.875045	57	17	121	3.41967	0.722686	0.622642	0.527498	-0.0579698	0.0774926	-0.205761	-0.277779	0	0.219413	6689.95	0.0959228	15302.5	0.153229	9579.53	0.0923101	15901.4	0.0197411	74355.7
266	23.12	48	1.46024	11.3	0.62063	50	17	116	1.89086	0.726259	0.316385	0.529354	-0.207167	0.164425	-0.499784	-0.276253	0	0.140875	10375.9	0.00511836	285582	0.101768	14363.2	0.00841667	173668	0.000776865	1.88155e+06
319	24.2	43.8	0.900861	16.6	1.71016	57	19	133	1.90224	0.726916	0.396847	0.54756	0.233036	-0.0453422	-0.401377	-0.261568	0	0.874623	1622.22	0.0537995	26372.6	0.46243	3068.21	0.0187428	75700	0.0108325	130979
295	29.93	35.8	1.11512	12.3	0.484634	58.7	15	108	2.40777	0.730475	0.45006	0.577465	-0.314587	0.0473234	-0.34673	-0.238474	0	0.126594	7687.04	0.0182208	53407.8	0.0802182	12131.1	0.0302612	32157.7	0.00268734	362116
241	27.05	22.5	0.711503	17.3	0.785129	50	16	111	2.34388	0.731727	0.396475	0.551865	-0.105059	-0.147823	-0.401784	-0.258167	0	0.429451	2900.57	0.0169524	73479.2	0.132036	9434.19	0.0188964	65919.9	0.00273503	455443
203	24.37	52.2	1.62583	11	0.561781	60	16	114	2.55018	0.738878	0.421202	0.542962	-0.250433	0.211076	-0.37551	-0.265231	0	0.132309	10665	0.0157122	89807.2	0.0918419	15364.1	0.0226331	62345.4	0.00220811	639039
432	27.87	36.4	0.748661	19.8	2.03982	56.5	19	133	4.01698	0.754776	0.838026	0.568546	0.309593	-0.125715	-0.0767423	-0.245235	0	1.76891	665.664	0.871836	1350.6	0.660318	1783.23	0.271184	4342.07	0.339162	3471.79
168	36.51	36.7	1.03997	36.4	2.30825	62.2	17	120	3.15404	0.757211	0.562951	0.551534	0.363283	0.0170199	-0.249529	-0.258427	0	1.33887	229.296	0.356703	860.655	0.869365	353.13	0.062956	4876.4	0.0856871	3582.79
153	30.27	22.5	0.70079	11.4	0.58221	58.4	16	114	3.00763	0.763936	0.496757	0.561376	-0.234921	-0.154412	-0.303856	-0.250746	0	0.328894	2845.51	0.0299001	31299.9	0.0945826	9894.74	0.0409025	22880.5	0.0046132	202868
103	30.45	32.9	0.912454	28.1	1.84878	53	17	121	2.28604	0.764385	0.416234	0.557935	0.266885	-0.0397888	-0.380662	-0.253416	0	0.99742	918.248	0.0754891	12132.6	0.539097	1698.91	0.0224989	40707.7	0.0158712	57707
180	34.61	49.1	1.00987	6.63	0.683032	64.1	19	133	3.71668	0.767075	0.775376	0.57781	-0.165559	0.00426522	-0.110488	-0.238215	0	0.19143	2424.48	0.136051	3411.35	0.11143	4165.11	0.198813	2334.45	0.0351533	13202.7
238	29.04	24.7	0.761211	9.52	0.504359	52.5	16	115	3.10742	0.770006	0.515404	0.563086	-0.29726	-0.118495	-0.287852	-0.249425	0	0.239295	4457.14	0.0305302	34935.1	0.0830598	12841	0.0464889	22942.5	0.00460261	231732
72	33.9	49.2	1.39418	9.8	0.621452	56.9	17	120	4.02516	0.773022	0.718433	0.563051	-0.206593	0.144319	-0.143613	-0.249452	0	0.140944	3786.25	0.101396	5263	0.100921	5287.77	0.152883	3490.57	0.0229123	23290.9
71	26.89	29.8	0.844443	9.62	0.610037	49	17	120	2.91247	0.773463	0.519833	0.563372	-0.214644	-0.0734299	-0.284136	-0.249205	0	0.226255	5559.97	0.0364685	34494.7	0.0990224	12703.9	0.0478894	26268.2	0.00585432	214879
506	23.18	54.4	0.959185	1.8	0.204484	49.1	20	140	2.86506	0.773635	0.540922	0.565347	-0.689342	-0.0180978	-0.266865	-0.247685	0	0.113899	12814.9	0.0286098	51017.6	0.0569757	25618	0.0550212	26528	0.0033441	436470
1	33.75	23.8	0.733474	17.2	0.911237	52.5	16	115	3.61188	0.778755	0.599075	0.569484	-0.0403687	-0.134615	-0.222519	-0.244519	0	0.479059	1145.97	0.0894228	6139.24	0.160013	3430.9	0.078732	6972.87	0.0179674	30554.7
182	31.31	70.2	1.31596	10.9	1.22919	62.3	20	137	2.07589	0.781364	0.41571	0.582945	0.0896179	0.119243	-0.381209	-0.234373	0	0.346155	2365.09	0.0370295	22109	0.251966	3249.19	0.0238399	34340.9	0.00746543	109663
39	27.07	27.4	0.792278	7.95	0.48615	50	17	119	2.29783	0.787133	0.402379	0.572551	-0.31323	-0.101122	-0.395365	-0.242186	0	0.213186	5835.7	0.01183	105163	0.0804701	15460.2	0.0209434	59402.4	0.00174341	713594
299	29.77	25.2	0.505923	8.12	0.861014	60	19	134	3.77932	0.788309	0.78395	0.593363	-0.0649896	-0.295916	-0.105712	-0.226679	0	1.38758	713.759	0.180695	5481.05	0.147741	6703.61	0.202273	4896.36	0.0496896	19931.8
19	25.4	30.1	0.915694	9.67	0.531106	51	17	116	3.74752	0.788456	0.62705	0.574688	-0.274819	-0.0382495	-0.202698	-0.240568	0	0.17394	7804.27	0.0600167	22618.2	0.0866712	15662.3	0.0924557	14682.4	0.0108673	124914
42	22.84	63.5	1.68167	9.03	0.640623	57	18	123	3.22402	0.789338	0.610988	0.579529	-0.193398	0.22574	-0.213967	-0.236925	0	0.153039	9613.01	0.0647622	22716.4	0.103906	14158.6	0.0843808	17434.8	0.0120848	121736
634	25	18.7	0.59013	45.7	2.1612	67	16	112	6.61	0.79	1.10146	0.589446	0.334694	-0.229052	0.0419684	-0.229556	1	3.77432	365.543	1.78427	773.242	0.745698	1850.18	0.738362	1868.56	1.21681	1133.84
27	28.21	34	0.921875	9.45	0.645437	43	17	122	1.86759	0.793747	0.34697	0.580935	-0.190146	-0.0353278	-0.459708	-0.235872	0	0.205261	5587.26	0.0079676	143939	0.104718	10951.8	0.0136875	83788.4	0.00144094	795904
164	28.53	48.6	1.43181	12.8	0.755098	53.2	17	118	3.47614	0.796668	0.5981	0.579227	-0.121996	0.155886	-0.223226	-0.237151	0	0.173886	6422.5	0.0714053	15640	0.125203	8919.77	0.0783617	14251.6	0.0136898	81577.6
303	24.52	48.2	1.0689	7.36	0.684524	57.6	19	130	2.77241	0.796762	0.577559	0.598379	-0.164611	0.0289379	-0.238404	-0.223024	0	0.179937	7802.59	0.0577077	24329.1	0.111522	12589.3	0.0701518	20013.4	0.0106794	131466
84	31.75	43.8	1.34984	14.3	0.757598	50.4	16	115	3.48683	0.79948	0.578335	0.584639	-0.120561	0.130282	-0.237821	-0.233112	0	0.175216	4386.18	0.0643596	11941.2	0.125631	6117.34	0.0699518	10986.5	0.0120869	63583.8
175	24.99	32	0.925288	24.1	1.47374	59	17	119	3.60582	0.8016	0.631424	0.583074	0.16842	-0.033723	-0.199679	-0.234276	0	0.638592	2161.33	0.215806	6395.59	0.345908	3990.1	0.0946037	14589.3	0.0519601	26562.8
414	26.91	26.1	0.478955	9.48	1.0794	58.5	20	138	2.63205	0.801613	0.518045	0.594787	0.0331826	-0.319706	-0.285632	-0.225639	0	2.31041	543.821	0.0692334	18148	0.204401	6146.98	0.0490003	25641.6	0.0137886	91122.4
471	28.58	37.8	0.817186	11.3	1.08964	60.7	19	131	2.72308	0.803938	0.569291	0.604832	0.0372839	-0.0876789	-0.244665	-0.218365	0	0.485496	2290.4	0.0965091	11522	0.207324	5363.5	0.0672138	16543.9	0.0203114	54746.6
242	30.56	35.7	1.0698	17.7	1.00751	53	17	117	3.45197	0.808285	0.584855	0.588042	0.0032503	0.0293009	-0.232952	-0.230592	0	0.290461	3110.86	0.0944507	9566.72	0.184299	4902.82	0.0727691	12417.1	0.0194092	46554.5
22	28.76	110	2.10817	29.7	3.29735	46.6	19	136	2.96969	0.810063	0.603464	0.606872	0.518165	0.323906	-0.219349	-0.216903	0	3.74869	291.962	1.02438	1068.42	2.03691	537.32	0.0814389	13439.2	0.293462	3729.52
281	29.44	43.4	1.30054	13.4	0.762749	58.8	17	117	3.79797	0.811888	0.643477	0.590663	-0.117618	0.114122	-0.191467	-0.22866	0	0.178187	5754.66	0.0904536	11336.2	0.126607	8099.1	0.1009	10162.5	0.0187231	54766.8
233	31.66	48.3	1.48852	8.45	0.447672	51.1	16	115	3.48174	0.812071	0.577491	0.593847	-0.34904	0.172755	-0.238455	-0.226326	0	0.107408	7250.68	0.0414207	18801.7	0.0754182	10326.2	0.0699366	11135.5	0.0067356	115622
211	24.72	55.3	1.46451	16.1	1.1422	41	18	123	2.60548	0.814595	0.493767	0.598073	0.0577403	0.165691	-0.306478	-0.223246	0	0.306734	4545.15	0.0634143	21984.8	0.223306	6243.25	0.0422251	33017.1	0.012793	108978
374	31.9	42	1.30825	13.2	0.520095	45.2	15	108	5.12534	0.814868	0.958028	0.644181	-0.283918	0.11669	-0.0186219	-0.190992	0	0.121468	6186.51	0.177725	4228.22	0.0852003	8819.94	0.378356	1986.12	0.0576054	13045
322	31.93	26.7	0.820909	15.4	0.574136	53.5	15	107	2.59009	0.815002	0.511699	0.658157	-0.240985	-0.0857052	-0.290986	-0.18167	0	0.226248	3306.34	0.0328094	22799.9	0.0934276	8006.75	0.0522104	14327.6	0.0062163	120337
405	24.9	76.8	1.43968	17.3	1.95091	50.4	20	137	3.78311	0.815752	0.757591	0.6086	0.290238	0.158267	-0.120565	-0.215668	0	0.806387	1717.47	0.614186	2254.93	0.598416	2314.35	0.175953	7871.1	0.193277	7165.61
466	29.31	51.2	1.02791	4.74	0.502612	42.9	19	134	3.40061	0.817776	0.705394	0.615543	-0.298767	0.0119536	-0.151568	-0.210741	0	0.141659	7334.1	0.0813917	12764.7	0.0825319	12588.4	0.137045	7581.03	0.0166862	62263.6
135	23.93	20.3	0.608315	8	0.455373	57.8	17	117	4.48637	0.820432	0.760112	0.596879	-0.341633	-0.215871	-0.119123	-0.224114	0	0.407775	3508.22	0.0935373	15294.1	0.0763583	18734.9	0.18025	7936.56	0.0207039	69096.6
455	33.12	32.1	0.948441	21.8	0.715467	43.7	15	105	4.2549	0.822533	0.977767	0.699884	-0.14541	-0.0229896	-0.00976475	-0.154974	0	0.218953	2811.31	0.246431	2497.83	0.119113	5167.74	0.36955	1665.66	0.0837778	7347.34
465	29.31	67.9	1.39654	2.69	0.277128	53	19	133	1.95717	0.826425	0.408306	0.622516	-0.55732	0.145054	-0.389014	-0.205849	0	0.08608	12069.5	0.0101573	102285	0.0593384	17508.8	0.0252382	41165.6	0.00146261	710337
496	33.06	54	1.01228	10.1	1.13897	60	20	137	4.94972	0.828429	0.991213	0.618058	0.0565128	0.0052997	-0.00383311	-0.208971	0	0.369862	1681.83	0.456858	1361.57	0.222274	2798.54	0.452736	1373.96	0.198928	3126.97
117	29.26	24.8	0.754459	16.4	0.900738	52.7	17	116	2.80266	0.831193	0.468952	0.605839	-0.0454016	-0.122364	-0.328872	-0.217643	0	0.441919	2362.68	0.0380967	27406.9	0.156965	6651.86	0.0364601	28637.1	0.007303	142970
205	26	63.7	1.64645	20.1	1.48194	54	18	124	4.37289	0.831842	0.844651	0.612843	0.170831	0.216548	-0.0733225	-0.212651	0	0.497199	2656.22	0.485784	2718.63	0.348852	3785.76	0.256687	5145.05	0.167865	7867.43
173	27.75	25.2	0.766628	26.9	1.47743	53	17	116	2.94489	0.832538	0.49275	0.606819	0.169507	-0.115415	-0.307374	-0.216941	0	0.907143	1309.6	0.0948924	12519.3	0.34692	3424.39	0.0425647	27910.2	0.020946	56716.8
29	24.28	32.3	0.96791	5.72	0.325592	50.5	17	117	4.2583	0.833434	0.72147	0.606338	-0.487327	-0.0141648	-0.141782	-0.217285	0	0.120017	11791.8	0.0701821	20164.9	0.0627615	22549.1	0.148789	9511.53	0.0130836	108167
420	23.25	20.7	0.625392	5.82	0.204211	50.5	15	106	2.53037	0.837403	0.535297	0.692987	-0.68992	-0.203848	-0.271405	-0.159275	0	0.30218	4821.97	0.0276323	52731.8	0.0577855	25215.7	0.0630889	23096	0.00410132	355276
821	30	46.3	1.45363	32.2	1.58363	52	16	113	4.13	0.84	0.682977	0.621386	0.199654	0.162454	-0.165594	-0.206639	0	0.536226	1800.58	0.30953	3119.31	0.39491	2444.91	0.122788	7863.29	0.0826468	11682.5
105	31.43	33.3	1.01304	16.5	0.90623	48.9	17	116	4.46128	0.843747	0.746478	0.614989	-0.0427615	0.00562825	-0.126983	-0.211133	0	0.266739	3017.96	0.169149	4759.15	0.158298	5085.39	0.166243	4842.35	0.0434086	18544.8
390	31.39	36.6	1.14004	17.6	0.693459	54	15	108	2.9432	0.846682	0.550143	0.669331	-0.158979	0.0569215	-0.259524	-0.174359	0	0.172066	4704.97	0.0498215	16249.4	0.113993	7101.89	0.0653511	12388	0.0102111	79282.6
443	26.67	41.1	1.26365	13.7	0.510757	48.7	15	107	3.12217	0.850658	0.616816	0.686951	-0.291785	0.101625	-0.209844	-0.163074	0	0.121266	10509.1	0.0554722	22973.4	0.0846861	15048.4	0.0924834	13779.7	0.0109879	115981
428	27.06	98.6	2.1316	10.4	1.00286	52	19	131	3.63872	0.850658	0.760717	0.639982	0.00123879	0.328706	-0.118777	-0.193833	0	0.344361	3615.02	0.203179	6126.96	0.183228	6794.11	0.174071	7151.5	0.0544462	22864.2
339	22.96	55.4	1.08632	8.99	0.977563	52	19	135	3.17435	0.855931	0.652695	0.643113	-0.00985536	0.0359588	-0.18529	-0.191713	0	0.274263	5349.57	0.127464	11510.6	0.176589	8308.49	0.106256	13808	0.0294474	49824
433	25.39	51.7	0.969162	10.8	1.21791	71	20	137	2.55681	0.863472	0.512016	0.644202	0.0856152	-0.0136035	-0.290716	-0.190978	0	0.433991	3129.21	0.0794249	17098.6	0.248318	5469	0.0509881	26634.7	0.0180637	75181.3
472	28.16	82.8	1.79003	5.39	0.51975	51.2	19	131	3.8993	0.863616	0.815194	0.64973	-0.284206	0.25286	-0.0887392	-0.187267	0	0.131736	8740.54	0.122191	9423.31	0.0852274	13510.2	0.217092	5303.93	0.0302112	38113.1
354	28.24	27.1	0.844131	13.8	0.543735	52	15	108	2.01205	0.868388	0.376092	0.68649	-0.264613	-0.0735903	-0.424706	-0.163366	0	0.204542	5593.38	0.00971658	117745	0.0894314	12792.8	0.0252874	45243.1	0.00241505	473730
400	26.74	31.2	0.94262	24	0.842109	63.8	15	106	5.57885	0.869216	1.1802	0.719314	-0.0746316	-0.0256634	0.0719555	-0.143082	0	0.267334	4747.73	0.424168	2992.28	0.146556	8660.35	0.653868	1941.11	0.206229	6154.48
184	37.36	45.3	1.25636	6.14	0.403968	59	17	121	2.7182	0.869279	0.494921	0.634498	-0.393653	0.0991135	-0.305464	-0.197569	0	0.103467	2427.64	0.0232844	10787.5	0.0704838	3563.66	0.0453432	5539.53	0.00374762	67024
199	30.95	36.5	1.05541	20.9	1.27805	51	17	119	2.72458	0.8697	0.477108	0.632609	0.10655	0.0234199	-0.321383	-0.198864	0	0.424004	2027.38	0.0664707	12932.3	0.268857	3197.3	0.040567	21190.1	0.0150463	57131.6
795	36	31.8	0.761869	5.85	0.485002	63.4	18	127	1.49	0.87	0.301974	0.647855	-0.314257	-0.11812	-0.520031	-0.188522	0	0.232064	1485.74	0.00343702	100315	0.0804482	4285.81	0.0126133	27335.1	0.000925486	372546
675	30	56.2	1.55866	79.3	5.21737	48.2	17	121	4	0.87	0.728307	0.635025	0.717452	0.192752	-0.137686	-0.197209	1	9.87709	97.7534	6.26351	154.15	7.3298	131.725	0.151199	6385.73	2.30216	419.397
60	28.65	34.6	1.07766	7.31	0.373329	50.9	16	114	3.77507	0.876649	0.623511	0.644203	-0.427908	0.0324814	-0.205156	-0.190978	0	0.111385	9922.49	0.0481976	22930.9	0.0673645	16406.5	0.092179	11989.9	0.00827544	133553
338	30.99	56.1	1.72483	30.2	1.1259	48	15	107	2.44921	0.87773	0.483866	0.708813	0.0515011	0.236746	-0.315275	-0.149468	0	0.322905	2648.09	0.0577221	14813.8	0.22203	3851.2	0.0502617	17012.6	0.0154932	55190.6
832	29	17.8	0.548565	40.1	2.12445	63	16	115	5.1	0.88	0.845899	0.643522	0.327247	-0.260772	-0.0726813	-0.191437	0	4.61584	231.942	0.970231	1103.46	0.718692	1489.66	0.247223	4330.53	0.353188	3031.27
31	31.16	28.3	0.554926	4.28	0.465403	66	19	135	3.07354	0.885909	0.631968	0.665637	-0.332171	-0.255765	-0.199305	-0.176762	0	0.558612	1496.15	0.0561861	14875	0.078178	10690.6	0.0974121	8579.7	0.0106351	78585.9
449	26.29	48.3	1.04418	5.95	0.57375	78	19	131	3.33977	0.886007	0.698218	0.666576	-0.241278	0.0187765	-0.156009	-0.17615	0	0.15529	8379.95	0.0874176	14886.2	0.0935315	13913.2	0.131742	9877.78	0.0187668	69341.7
109	28.83	61	1.79713	21.1	1.24473	49	17	118	5.1745	0.887688	0.890316	0.645405	0.095076	0.254579	-0.0504556	-0.190168	0	0.392463	2771.15	0.412739	2635.02	0.257514	4223.35	0.293323	3707.77	0.144262	7538.85
4	29.51	36.7	1.03997	19	1.20486	45.3	17	120	2.42288	0.888114	0.432449	0.646881	0.0809348	0.0170199	-0.364065	-0.189176	0	0.391543	2600.11	0.0419103	24291.2	0.244036	4171.72	0.0317922	32022.1	0.0101242	100556
318	22.95	37.2	0.746838	7.82	0.829204	51	19	134	2.21716	0.890632	0.459908	0.670382	-0.0813389	-0.126773	-0.337329	-0.173677	0	0.407745	3599.13	0.0320901	45731.5	0.141596	10364.2	0.039998	36690	0.00723592	202811
148	31.99	30	0.898988	21.3	1.21243	57	17	117	4.10152	0.895759	0.694908	0.651681	0.0836566	-0.0462461	-0.158073	-0.185965	0	0.481655	1538.95	0.208444	3556.06	0.246738	3004.15	0.129611	5718.97	0.0536142	13825.5
132	31.17	40.4	1.04422	25.6	1.88745	52.6	18	124	3.09757	0.896656	0.598315	0.660593	0.275875	0.0187901	-0.22307	-0.180066	0	0.873442	955.562	0.28761	2901.95	0.561091	1487.51	0.0824346	10124.7	0.0766988	10881.9
83	26.12	39.1	1.22758	10.3	0.506565	51.5	16	113	3.52922	0.897815	0.583626	0.664154	-0.295365	0.0890502	-0.233866	-0.177731	0	0.122199	10743	0.0463518	28322.3	0.0836207	15699.3	0.0769199	17066.9	0.00868363	151180
371	32.81	61	1.1435	14.6	1.64643	48	20	137	2.74594	0.900146	0.549891	0.671563	0.216544	0.0582358	-0.259724	-0.172913	0	0.617909	1050.92	0.168426	3855.55	0.428155	1516.68	0.0654925	9915.26	0.0438061	14823.9
202	30.63	56.2	1.38141	3.68	0.29336	47	18	126	2.58208	0.903773	0.515961	0.670656	-0.5326	0.140322	-0.287383	-0.1735	0	0.0874853	10238.7	0.0243173	36835.2	0.0608815	14712.7	0.0547201	16369.4	0.0038554	232332
147	26.85	39.2	1.11081	25	1.58534	46.7	17	120	3.41549	0.907417	0.609615	0.660941	0.200121	0.0456399	-0.214944	-0.179837	0	0.588903	2141.27	0.21999	5732.08	0.397445	3172.77	0.0871723	14465.6	0.05655	22298.9
275	28.58	27.3	0.841338	5.66	0.299861	56.1	16	115	4.51275	0.908427	0.748497	0.66431	-0.523081	-0.0750294	-0.12581	-0.177629	0	0.148316	7497.38	0.0759957	14632.2	0.0612438	18156.6	0.163497	6801.21	0.0145296	76532.2
372	25.31	73.5	1.34878	14.5	1.65098	52	20	138	3.13437	0.908541	0.616913	0.674126	0.217742	0.129941	-0.209776	-0.171259	0	0.579363	2351.94	0.245765	5544.44	0.43068	3163.9	0.0913693	14913.4	0.0652093	20896.2
264	24.36	33.9	1.072	17	0.771514	55	16	111	2.16097	0.909241	0.365536	0.685745	-0.112656	0.0301937	-0.43707	-0.163837	0	0.205044	6884.07	0.0118931	118685	0.129782	10876.2	0.0235586	59915.9	0.00341494	413341
312	33.99	34.8	1.06995	33.4	1.2452	57.5	15	107	2.94023	0.910206	0.580873	0.735039	0.0952406	0.0293628	-0.235919	-0.133689	0	0.400805	1308.74	0.125805	4169.52	0.26393	1987.45	0.0840329	6242.17	0.0344685	15218.2
393	25.15	60.4	1.82482	15.1	0.529827	49.5	15	106	5.36938	0.911193	1.13589	0.754051	-0.275866	0.261219	0.0553351	-0.122599	0	0.136149	10073.9	0.251769	5447.69	0.0895938	15308.7	0.542969	2526.04	0.0976528	14045.3
23	28.45	27.7	0.842682	18.3	1.00509	55.1	17	116	3.62883	0.911926	0.60719	0.664683	0.00220564	-0.0743362	-0.216675	-0.177385	0	0.407426	2759.78	0.106052	10602.4	0.184562	6092.29	0.0864442	13007.3	0.0243509	46175.2
495	17.7	32.9	0.676674	7.3	0.752056	52	19	133	6.16017	0.912476	1.28514	0.687335	-0.12375	-0.16962	0.108951	-0.162831	0	0.465709	3359.7	0.427553	3659.52	0.12587	12430.6	0.946936	1652.32	0.264445	5916.7
260	25.6	42.3	1.31749	17.6	0.89885	45	16	114	4.70256	0.913027	0.776699	0.670935	-0.0463128	0.119746	-0.109747	-0.17332	0	0.218068	6170.93	0.185998	7234.9	0.157674	8534.59	0.183228	7344.3	0.0496219	27118.7
41	27.73	34.4	1.03084	14.3	0.813979	52.7	17	117	3.31304	0.91369	0.561317	0.664726	-0.0893869	0.0131911	-0.250792	-0.177357	0	0.228037	5217.22	0.063244	18811.6	0.138093	8615.35	0.0687507	17304.9	0.0134635	88366.6
324	29.43	39.6	1.21753	18.9	0.704622	54	15	107	3.1702	0.9151	0.626306	0.738992	-0.152044	0.0854787	-0.203213	-0.131361	0	0.167517	6127.45	0.0766565	13390.3	0.118703	8647.18	0.102441	10019.9	0.0181262	56627.9
458	32.05	62.3	1.12013	9.01	1.02873	49	20	139	3.27226	0.918538	0.631469	0.676873	0.0122995	0.0492678	-0.199648	-0.169493	0	0.286957	2559.4	0.123606	5941.75	0.191551	3834.16	0.0980316	7491.83	0.0294515	24937.2
158	32.65	33	1.04141	16.2	0.766114	50	16	112	5.12849	0.921765	0.854587	0.687761	-0.115707	0.0176201	-0.0682437	-0.162563	0	0.209714	3180.83	0.195723	3408.21	0.128742	5181.4	0.244762	2725.36	0.0560534	11900.5
152	29.74	43.7	0.898804	7.22	0.743814	51.8	19	133	4.79174	0.924007	0.999658	0.696021	-0.128535	-0.0463348	-0.000148564	-0.157377	0	0.248543	3997.77	0.268959	3694.31	0.12453	7978.95	0.398967	2490.48	0.0960961	10339.8
97	26.33	32.3	1.01409	15.2	0.747553	49	16	113	4.65161	0.924455	0.769235	0.683861	-0.126358	0.00607594	-0.113941	-0.165032	0	0.210277	6175.51	0.146287	8876.86	0.124847	10401.2	0.177116	7331.76	0.0369854	35110.4
401	21.39	29.8	0.546852	3.9	0.444057	76.3	20	138	3.26249	0.925774	0.64213	0.686913	-0.352561	-0.26213	-0.192377	-0.163099	0	0.570524	2648.37	0.0573311	26354.9	0.0759336	19898.4	0.103747	14563.8	0.011086	136294
113	33.83	43.4	1.22983	18.1	1.14778	47	17	120	4.27931	0.9258	0.763795	0.674331	0.0598598	0.0898436	-0.117023	-0.171127	0	0.318056	1700.27	0.248897	2172.71	0.226738	2385.04	0.173696	3113.37	0.0692871	7804.93
257	23.06	49.5	1.56531	44.2	2.00594	50	16	111	2.01847	0.929012	0.341431	0.700656	0.302317	0.194599	-0.466697	-0.154495	0	0.874607	1673.66	0.0387562	37769.1	0.643033	2276.38	0.0214118	68363.8	0.0176042	83150.2
823	40	22.7	0.717827	81.3	3.68965	53	16	111	2.89	0.93	0.488854	0.701401	0.566986	-0.14398	-0.310821	-0.154034	0	7.76844	16.5804	0.664636	193.796	2.77078	46.4865	0.0506559	2542.72	0.235647	546.598
427	30.36	94	1.69008	12.8	1.46145	53	20	139	2.56087	0.938146	0.494188	0.691322	0.164785	0.227908	-0.306108	-0.16032	0	0.493097	1877.71	0.0941214	9837.25	0.344025	2691.36	0.0508825	18196.7	0.0255342	36261
302	30.84	45.8	1.09728	13.6	1.12753	52	18	127	3.90985	0.939569	0.792396	0.69966	0.0521262	0.0403186	-0.101058	-0.155113	0	0.334774	2604.95	0.26686	3267.88	0.2219	3930.01	0.193046	4517.4	0.0770063	11324.6
813	37	21.9	0.688214	44.6	1.84874	60.1	16	109	5.64	0.94	1.00931	0.729586	0.266875	-0.162277	0.00402294	-0.136923	0	1.77777	153.982	1.09268	250.526	0.548	499.533	0.392432	697.558	0.465507	588.057
16	26.69	34.8	0.899473	7.49	0.552225	48	18	124	2.98241	0.941911	0.57607	0.693934	-0.257884	-0.046012	-0.239524	-0.158682	0	0.185003	6880.55	0.047365	26874.7	0.0908979	14003.9	0.0770944	16511.2	0.00957719	132912
273	28.35	49.3	1.15107	8.52	0.734452	53	18	128	2.58595	0.946687	0.530314	0.707253	-0.134037	0.061102	-0.275467	-0.150425	0	0.181972	6230.84	0.0466725	24293.5	0.123107	9210.19	0.063263	17922.6	0.0106295	106669
166	30.48	37.5	1.12374	13.3	0.757057	54.5	17	117	3.28581	0.947771	0.556704	0.68952	-0.120871	0.0506639	-0.254376	-0.161453	0	0.192033	4751.96	0.056764	16075.9	0.126958	7187.68	0.0697321	13086.2	0.0124331	73395.2
669	25	25.3	0.533375	78.1	7.79366	55.5	19	132	9.07	0.95	1.89713	0.71546	0.891741	-0.272967	0.278097	-0.145415	1	165.594	8.33166	122.321	11.2792	26.7364	51.6028	3.44514	400.47	303.404	4.54732
265	26.16	61.4	1.43359	17.6	1.51718	52	18	128	1.4272	0.95383	0.292684	0.71259	0.181036	0.156424	-0.533601	-0.14716	0	0.494614	2648.77	0.0114265	114656	0.370861	3532.65	0.0163225	80264.9	0.0068175	192170
89	33.26	25.5	0.800596	20.8	1.02297	52	16	113	2.7747	0.955581	0.458852	0.706886	0.00986148	-0.0965864	-0.338328	-0.15065	0	0.461783	1300.35	0.0414731	14478.8	0.19156	3134.68	0.043831	13699.9	0.0111594	53809.4
45	28.59	38.7	1.22129	48.8	2.3078	53.1	16	112	3.75812	0.955581	0.626235	0.712992	0.363198	0.0868171	-0.203263	-0.146915	0	1.18585	936.895	0.501971	2213.31	0.87598	1268.31	0.0992162	11197.9	0.153091	7257.23
664	30.19	34.8	1.00625	114	6.97121	46.4	17	119	5.74	0.96	1.00514	0.698292	0.843308	0.00270628	0.00222864	-0.155963	1	27.7488	34.0448	33.844	27.9134	18.3735	51.4165	0.404642	2334.66	18.6253	50.7215
350	33.92	64.9	1.27261	10.1	1.09826	52.6	19	135	2.73097	0.964482	0.561531	0.724674	0.0407063	0.104694	-0.250627	-0.139857	0	0.293007	1814.36	0.0932923	5698.42	0.214724	2475.83	0.0757393	7019.06	0.0243631	21820.6
489	28.53	47	0.813464	5.64	0.631912	53	20	141	4.56662	0.965876	0.841981	0.698865	-0.199344	-0.0896618	-0.0746975	-0.155606	0	0.251751	4436.06	0.155414	7185.85	0.10388	10750.7	0.232034	4813	0.0415869	26854.1
159	28.79	29.7	0.805285	10.6	0.723982	52.5	17	122	3.80243	0.967948	0.706435	0.708431	-0.140272	-0.0940503	-0.150928	-0.149703	0	0.295661	3691.8	0.11221	9727.46	0.121096	9013.72	0.138176	7899.52	0.0266964	40886.6
341	30.29	47	1.46399	21.9	0.862884	46.5	15	108	3.09769	0.974269	0.57902	0.770193	-0.0640475	0.165538	-0.237307	-0.1134	0	0.205439	4544.7	0.0749776	12452.5	0.154569	6040.38	0.0887264	10522.9	0.0201561	46321.5
440	23.42	48	0.899802	14.3	1.6126	44.5	20	137	3.67329	0.977913	0.735599	0.729582	0.207527	-0.0458528	-0.133359	-0.136926	0	0.78477	1848.76	0.394346	3679.15	0.418443	3467.27	0.156207	9288.05	0.118812	12211.4
5	31.54	61.5	1.29654	21.2	2.11556	48	20	132	4.17776	0.979834	0.873843	0.737928	0.325426	0.112787	-0.0585667	-0.131986	0	0.961564	824.14	1.04044	761.661	0.729577	1086.19	0.25409	3118.83	0.379911	2085.92
722	28.66	22.4	0.621246	18.1	1.19085	58	17	121	8	0.98	1.45661	0.715315	0.0758571	-0.206737	0.163344	-0.145503	1	1.09232	1010.92	0.935378	1180.53	0.243445	4535.9	1.33917	824.57	0.811462	1360.81
431	31.17	43.4	0.871311	10.5	1.11338	69.3	19	134	2.21922	0.981006	0.460335	0.738407	0.0466437	-0.0598266	-0.336926	-0.131704	0	0.445084	1875.22	0.0472758	17654.5	0.220501	3785.15	0.048284	17285.8	0.0144018	57952.9
259	27.85	30.1	0.945018	22.8	1.12133	49	16	113	5.7043	0.981593	0.943318	0.726129	0.049733	-0.0245601	-0.0253417	-0.138986	0	0.395386	2982.56	0.40135	2938.24	0.221935	5313.54	0.320871	3675.18	0.140527	8391.68
142	32.19	60.6	1.71722	6.07	0.38492	46.3	17	120	3.71668	0.983193	0.663373	0.716134	-0.41463	0.234826	-0.178242	-0.145005	0	0.103636	6933.88	0.0587441	12232.7	0.0698865	10282.4	0.116477	6169.46	0.011493	62524.6
292	29.3	36	0.953386	7.99	0.566841	53.9	18	123	2.78484	0.985391	0.527758	0.723471	-0.246539	-0.0207314	-0.277565	-0.140579	0	0.172763	6019.68	0.0361302	28784.2	0.0940694	11055.4	0.0645977	16099.3	0.00796338	130595
776	31	32.9	1.03825	55.1	2.60573	52.4	16	112	2.1	0.99	0.349934	0.738673	0.41593	0.0163021	-0.456014	-0.131548	0	1.76212	484.614	0.0752802	11343.6	1.16851	730.798	0.0265981	32105.5	0.0422299	20221.4
366	29.91	25.4	0.780939	13.6	0.507029	56.5	15	107	2.37784	0.992052	0.469767	0.801134	-0.294967	-0.107383	-0.328117	-0.0962947	0	0.226889	4298.57	0.0220146	44302.4	0.0883085	11044.2	0.0606679	16076.1	0.00644517	151323
183	26.5	35	0.948989	14.5	0.990353	49.5	17	122	1.78451	0.993371	0.331536	0.727038	-0.00421002	-0.0227387	-0.479469	-0.138443	0	0.328004	3922.69	0.0105349	122132	0.183913	6996.03	0.022604	56921.9	0.00462796	278019
272	25.08	29	0.915845	65.3	2.83673	46.5	16	110	3.26551	0.995179	0.565458	0.760443	0.452818	-0.0381781	-0.247599	-0.118933	0	2.5211	545.548	0.57572	2388.97	1.44462	952.072	0.0823569	16700.2	0.205744	6684.9
81	32.7	38.6	1.1372	26.7	1.57509	53	17	118	4.80723	0.997914	0.827124	0.725546	0.197305	0.0558369	-0.0824294	-0.139335	0	0.571229	1158.07	0.513724	1287.7	0.399561	1655.62	0.217691	3038.8	0.167198	3956.51
149	25.12	43.6	1.32639	16.6	0.911722	55	17	116	3.11639	0.997989	0.521447	0.727413	-0.0401374	0.122671	-0.28279	-0.138219	0	0.221899	6188.43	0.0565093	24300.5	0.163557	8395.88	0.0632259	21719	0.0144821	94820.9
283	26.59	40	1.03388	9.24	0.68125	52	18	124	3.30487	1.00452	0.638357	0.74006	-0.166693	0.0144688	-0.194937	-0.130733	0	0.185635	6896.38	0.0785398	16300.1	0.114329	11197.6	0.107753	11881	0.0184701	69312.6
328	28.12	51.7	0.879213	18.6	2.0352	70.5	20	142	3.53277	1.01119	0.635191	0.723256	0.308607	-0.0559058	-0.197095	-0.140708	0	1.28543	898.605	0.403046	2865.91	0.667865	1729.54	0.104285	11076.3	0.121451	9510.8
163	32.56	39.9	1.21383	11.8	0.648092	60.5	17	116	3.09757	1.01234	0.518298	0.73787	-0.188363	0.0841569	-0.285421	-0.13202	0	0.153606	4407.86	0.0381158	17763.6	0.108194	6257.95	0.0637662	10618.1	0.00914315	74052.6
464	32.44	51.6	0.826225	8.61	0.759052	51	20	146	4.9156	1.01281	0.795209	0.679669	-0.119728	-0.0829016	-0.0995185	-0.167702	0	0.296057	2332.25	0.162085	4259.97	0.127027	5435.68	0.196484	3514.18	0.0425613	16223.2
447	25.75	35.1	0.939672	55.4	1.42052	53	15	102	3.25842	1.01326	1.06019	0.958459	0.152446	-0.0270235	0.0253843	-0.0184263	0	0.585303	2283.48	0.745058	1793.85	0.376879	3546.3	0.396812	3368.16	0.306464	4361.12
212	28.5	30.1	0.739865	22.4	1.78567	72	18	126	8.64999	1.01398	1.72847	0.752439	0.251801	-0.130847	0.237662	-0.123529	0	1.39349	803.484	2.28568	489.854	0.515453	2172.17	2.11481	529.431	3.06755	364.997
197	30.21	39.8	1.0034	10.1	0.77421	54	18	125	4.23252	1.0144	0.832217	0.750035	-0.111141	0.00147582	-0.0797633	-0.124919	0	0.221836	4248.62	0.185661	5076.45	0.133339	7068.44	0.220662	4271.23	0.0519276	18150.2
198	26.33	34.5	1.07454	3.73	0.190495	60	16	114	4.52177	1.01777	0.74684	0.747904	-0.720117	0.0312244	-0.126772	-0.126154	0	0.099026	13113.4	0.0762182	17037.5	0.0592074	21932.6	0.164099	7913.32	0.0134163	96790.4
290	33.29	17.9	0.557562	57.3	2.25768	62.9	15	108	3.93264	1.01831	0.735088	0.805011	0.353663	-0.253707	-0.13366	-0.0941981	0	4.96781	120.228	0.765349	780.392	0.867018	688.881	0.163878	3644.6	0.268539	2224.15
191	23.79	47.5	1.28791	18.3	1.24989	59	17	122	2.23966	1.02744	0.416095	0.751975	0.0968731	0.109887	-0.380807	-0.123796	0	0.357773	4014.77	0.0381368	37663.8	0.267418	5371.27	0.040268	35670.4	0.0140791	102022
802	36	31.1	0.899264	30.2	1.84676	58.8	17	119	2.52	1.03	0.441283	0.74921	0.26641	-0.0461126	-0.355283	-0.125397	0	1.01817	338.633	0.0946114	3644.23	0.550967	625.783	0.045345	7603.6	0.0358768	9610.28
141	32.3	40.7	1.05197	8.02	0.591302	53.1	18	124	4.83985	1.03431	0.934847	0.762005	-0.228191	0.0220032	-0.0292593	-0.118042	0	0.158287	4461.49	0.186645	3783.65	0.0995572	7093.39	0.304333	2320.47	0.0551657	12801.4
104	25.51	57.3	1.71707	22.9	1.3035	46.9	17	117	6.22656	1.03476	1.05495	0.752804	0.115113	0.234787	0.0232303	-0.123318	0	0.408377	3308.33	0.639587	2112.37	0.287225	4703.79	0.435583	3101.69	0.266285	5073.67
399	29.35	33.4	1.04037	20	0.788022	47	15	108	7.279	1.03801	1.36059	0.820578	-0.103462	0.0171868	0.133727	-0.0858799	0	0.217032	4767.93	0.48995	2112.04	0.141152	7331.07	0.823752	1256.2	0.266792	3878.65
139	29.16	45	1.22013	8.16	0.55733	61	17	122	3.77524	1.03924	0.701383	0.760609	-0.253888	0.0864057	-0.154045	-0.118839	0	0.132758	7942.11	0.0864903	12190.7	0.0940487	11211	0.1403	7515.17	0.0202817	51986.6
37	27.96	36.8	0.904553	25.1	2.0009	75.2	18	126	3.51438	1.04113	0.702256	0.772582	0.301226	-0.0435662	-0.153504	-0.112055	0	1.18561	986.429	0.523886	2232.39	0.657162	1779.65	0.142256	8221.24	0.170725	6850.34
12	28.59	34.8	1.10046	8.66	0.393018	51	16	111	2.92518	1.04554	0.494806	0.788539	-0.405587	0.0415733	-0.305565	-0.103177	0	0.112029	9917.26	0.0229733	48361.2	0.0730811	15202.5	0.0651478	17053.8	0.00567813	195666
255	31.12	34	0.682594	7.02	0.744374	64	19	134	2.93301	1.04721	0.608399	0.788242	-0.128209	-0.165837	-0.215812	-0.10334	0	0.449835	1868.05	0.0741949	11325.8	0.129441	6491.9	0.102815	8173.12	0.0196409	42783.9
227	32.96	38.2	1.17726	16	0.847662	44.5	16	115	4.88972	1.04764	0.811022	0.766109	-0.0717772	0.0708713	-0.0909676	-0.11571	0	0.212689	2975.83	0.193367	3273.2	0.150692	4200.15	0.205851	3074.69	0.0545798	11596.4
254	25.74	48.4	1.53052	19.3	0.875896	52	16	111	6.33598	1.04848	1.07175	0.790755	-0.0575477	0.184839	0.0300952	-0.101958	0	0.211505	6322.03	0.373515	3579.9	0.15928	8394.96	0.436867	3060.76	0.142535	9381.17
313	26.15	36.7	0.687974	6.42	0.72398	59	20	137	3.26758	1.04856	0.654353	0.782292	-0.140274	-0.162428	-0.184188	-0.106631	0	0.427396	3066.92	0.0899519	14572.1	0.124898	10494.9	0.120922	10839.9	0.0231217	56691
51	33.8	64.4	1.39224	18.1	1.74536	55	19	131	3.51226	1.04907	0.73428	0.789251	0.241884	0.143715	-0.134138	-0.102785	0	0.643587	845.032	0.454346	1197	0.500801	1085.96	0.161268	3372.34	0.147829	3678.91
271	33.08	37.6	0.900826	17.9	1.48402	58	18	127	3.40846	1.05034	0.690782	0.78215	0.17144	-0.045359	-0.160659	-0.10671	0	0.673897	919.835	0.285224	2173.29	0.366279	1692.36	0.137868	4496.15	0.087787	7061.12
307	25.43	26.5	0.701798	9.62	0.682479	84.5	18	123	4.47753	1.05034	0.848541	0.771159	-0.16591	-0.153788	-0.0713271	-0.112856	0	0.381375	3554.86	0.170448	7953.94	0.116149	11672.4	0.232462	5832.07	0.0473767	28616.1
340	22.65	22.8	0.688838	19.1	0.670179	56.5	15	106	2.84285	1.05257	0.601403	0.871045	-0.173809	-0.161883	-0.220834	-0.0599593	0	0.392903	3759.77	0.0643156	22968.4	0.120393	12270	0.117507	12571.4	0.0201243	73405.1
115	30.19	43.4	1.35175	8.01	0.409079	54	16	114	5.08875	1.05628	0.840485	0.776202	-0.388193	0.130895	-0.0754701	-0.110025	0	0.101665	9292.27	0.113666	8311.23	0.0744436	12690.2	0.226643	4168.24	0.0276147	34210.1
185	31.32	41.5	1.12523	21.4	1.46162	54	17	122	1.90787	1.05689	0.354454	0.773526	0.164836	0.0512413	-0.45044	-0.111525	0	0.503057	1625.16	0.0253872	32203.1	0.354807	2304.2	0.0316851	25802.2	0.0138826	58890.1
251	27.9	46.9	1.46076	14	0.714994	50.5	16	114	6.75071	1.05815	1.11498	0.777579	-0.145697	0.164578	0.0472686	-0.109256	0	0.163591	7181.65	0.319021	3682.68	0.122817	9565.89	0.496512	2366.21	0.124991	9399.53
178	31.01	38.4	1.18342	15.8	0.837066	58.8	16	115	3.82753	1.063	0.634844	0.777348	-0.0772401	0.0731392	-0.197333	-0.109385	0	0.208631	4087.66	0.0965066	8836.82	0.149023	5722.7	0.11169	7635.51	0.0255883	33328.2
425	29.42	98.6	1.77279	11.9	1.35869	48.9	20	139	6.494	1.0654	1.25319	0.785095	0.133122	0.248657	0.0980167	-0.105078	0	0.449841	2284.13	0.930935	1103.73	0.313179	3280.85	0.691579	1485.72	0.504606	2036.24
412	25.33	41.5	0.92032	4.63	0.430618	43	19	130	7.44983	1.06717	1.55198	0.801456	-0.365908	-0.0360611	0.190885	-0.0961201	0	0.148517	9167.22	0.344619	3950.71	0.0780221	17450.1	1.27358	1069.03	0.232804	5848.24
176	30.33	23.2	0.629044	12.6	0.860583	63.5	17	122	4.14545	1.06883	0.770162	0.782268	-0.0652075	-0.201319	-0.113418	-0.106645	0	0.670275	1386.34	0.172422	5389.26	0.154917	5998.21	0.180914	5136.29	0.0479933	19361.6
172	27.24	32.7	0.994791	38.8	2.13101	49.1	17	116	5.82917	1.07377	0.975359	0.782644	0.328586	-0.00226823	-0.0108356	-0.106436	0	1.18493	1038.55	1.35515	908.094	0.755468	1628.93	0.338403	3636.5	0.551867	2229.89
67	33.33	26.3	0.745263	9.24	0.58594	58.4	17	120	3.04387	1.07552	0.543287	0.783386	-0.232147	-0.12769	-0.264971	-0.106024	0	0.284259	2086.14	0.0409554	14479.3	0.0996981	5948	0.0788008	7525.36	0.0105158	56391.8
101	33.45	35	1.10533	38.2	1.65947	53.1	16	110	4.56795	1.07556	0.79099	0.821863	0.219968	0.043492	-0.101829	-0.0852007	0	0.64409	900.925	0.504305	1150.65	0.461392	1257.66	0.197761	2934.23	0.171351	3386.48
444	31.25	78.4	1.6125	7.82	0.805627	51	19	133	3.59194	1.07689	0.749355	0.811181	-0.0938658	0.2075	-0.125313	-0.0908821	0	0.193963	4256.08	0.148316	5565.96	0.144369	5718.15	0.172494	4785.8	0.0415093	19887.6
699	25	25	0.790559	71.7	3.25397	59	16	111	8.02	1.08	1.35661	0.81453	0.512414	-0.102066	0.132456	-0.0890927	1	4.56199	302.428	6.5027	212.169	2.08772	660.851	0.826257	1669.79	4.52603	304.831
129	24.25	36.9	0.818309	15.6	1.45089	59.3	19	130	3.59746	1.08497	0.749435	0.81483	0.161635	-0.0870828	-0.125266	-0.0889331	0	0.767949	1844.63	0.344302	4114.35	0.357415	3963.4	0.17307	8185.02	0.111255	12732.7
194	27.05	63.3	1.99907	34.4	1.49439	48	16	110	1.18049	1.0876	0.204414	0.831061	0.174463	0.300828	-0.689488	-0.0803669	0	0.607138	2051.68	0.00179098	695512	0.38058	3273.03	0.0191312	65111	0.00675908	184293
325	25.84	20.8	0.647894	49	1.93065	51.5	15	108	4.81316	1.09038	0.899677	0.861985	0.285704	-0.188496	-0.0459135	-0.0645003	0	2.27591	584.78	0.924796	1439.13	0.639538	2081.04	0.272544	4883.27	0.352139	3779.48
424	26.76	47.9	1.03554	9.67	0.932464	45.6	19	131	3.35604	1.09147	0.701619	0.821153	-0.0303681	0.0151648	-0.153898	-0.0855761	0	0.270099	4693.64	0.147825	8575.97	0.176381	7187.53	0.149469	8481.66	0.0431696	29366.6
469	23.54	55	1.18903	6.83	0.658607	60	19	131	4.90297	1.09238	1.02502	0.821841	-0.181374	0.075192	0.0107341	-0.0852122	0	0.158122	9146.7	0.249942	5786.52	0.114701	12609.2	0.377927	3826.92	0.0835782	17304.7
2	29.8	60.5	1.90924	6.54	0.309283	58.2	16	112	4.27949	1.09448	0.713115	0.816633	-0.509644	0.280862	-0.146841	-0.0879731	0	0.102604	9621.21	0.0670974	14712.6	0.0660313	14950.1	0.15435	6395.7	0.0145331	67926.2
473	26.78	18.8	0.585596	34.5	1.35934	64.6	15	108	3.15443	1.09541	0.589626	0.865961	0.133327	-0.232402	-0.229424	-0.0625018	0	1.61854	782.344	0.151928	8334.55	0.327788	3863.04	0.111923	11313.6	0.0572084	22134.1
492	28.71	54.2	1.11476	11.5	1.18475	69	19	133	6.9916	1.10054	1.45859	0.828996	0.0736253	0.047183	0.163934	-0.0814476	0	0.356593	3082.99	0.929606	1182.62	0.254392	4321.56	0.990162	1110.29	0.621881	1767.82
28	31.13	35.2	1.11165	41.6	1.80717	48	16	110	3.42961	1.10198	0.593874	0.842054	0.256998	0.0459666	-0.226306	-0.07466	0	0.755754	1110.39	0.258148	3250.77	0.552197	1519.71	0.107963	7772.84	0.0977513	8584.83
456	32.63	36.5	0.809438	7.5	0.697545	56	19	130	6.20334	1.10406	1.2923	0.829164	-0.156428	-0.0918163	0.111364	-0.0813594	0	0.281082	2381.11	0.398061	1681.36	0.122721	5453.73	0.701457	954.136	0.18948	3532.22
221	27.01	40	1.00845	10.3	0.78954	55.5	18	125	4.48987	1.10526	0.882818	0.817216	-0.102626	0.00365274	-0.0541287	-0.087663	0	0.225626	5534.65	0.218616	5712.12	0.141226	8842.28	0.258158	4837.19	0.0662007	18863.2
296	30.03	50.1	1.39388	36.3	1.01942	43.7	15	103	2.95888	1.11619	0.842067	1.01518	0.00835395	0.144226	-0.0746536	0.00654261	0	0.257708	3733.87	0.269205	3574.4	0.228592	4209.46	0.268797	3579.83	0.104985	9165.56
240	24.42	34.5	1.06323	7.01	0.371382	53	16	115	7.05485	1.11999	1.17014	0.819017	-0.430179	0.0266271	0.0682366	-0.0867069	0	0.112702	12499.6	0.215185	6546.62	0.0719384	19582.5	0.540357	2607.04	0.0759735	18542.4
812	25	21.5	0.654067	48.4	2.65828	66	17	116	0.95	1.12	0.158958	0.816344	0.4246	-0.184378	-0.798718	-0.088127	0	4.4045	313.242	0.00131612	1.04829e+06	1.26914	1087.1	0.0131846	104643	0.0155381	88792.9
146	28.03	36.5	1.14595	29.3	1.44101	54.4	16	113	3.89864	1.12129	0.644717	0.829471	0.158666	0.0591663	-0.190631	-0.0811987	0	0.483862	2404.09	0.221254	5257.51	0.355873	3268.71	0.125338	9280.91	0.0740345	15712.2
80	30.06	20.7	0.574097	3.32	0.218432	57	17	121	3.18163	1.12183	0.579301	0.818835	-0.660683	-0.241014	-0.237096	-0.0868035	0	0.395725	2423.32	0.0354421	27057.4	0.0613623	15628	0.0977603	9809.4	0.00717268	133698
439	29.74	41.8	0.926973	21.2	1.97173	51.8	19	130	4.72267	1.12726	0.983844	0.846587	0.294847	-0.0329329	-0.00707383	-0.0723284	0	1.10852	896.346	1.1769	844.269	0.66218	1500.53	0.337336	2945.48	0.47452	2093.94
108	24.77	26.3	0.696501	15.8	1.12091	62	18	123	6.7641	1.12802	1.28187	0.828187	0.0495715	-0.157078	0.107845	-0.0818717	0	0.726897	1914.48	0.71267	1952.7	0.232759	5978.86	0.686826	2026.17	0.367197	3789.88
625	27	21.5	0.621678	17.2	1.0518	64	17	119	11.59	1.13	2.02955	0.821948	0.0219317	-0.206435	0.3074	-0.0851554	1	0.906677	1378.15	1.055	1184.4	0.210276	5942.35	2.78202	449.147	1.70111	734.543
310	28.43	30.7	0.927514	42.6	1.49474	46.5	15	106	5.84701	1.13087	1.23693	0.935841	0.174567	-0.0326796	0.092345	-0.0287979	0	0.652483	1726.18	1.07323	1049.45	0.406794	2768.73	0.558644	2016.13	0.510637	2205.68
21	29.02	49	1.32858	24.9	1.70068	45	17	122	5.26503	1.13417	0.978163	0.830088	0.230621	0.123389	-0.00958876	-0.0808756	0	0.614541	1738.85	0.871826	1225.69	0.486156	2198.04	0.333852	3200.8	0.339345	3148.99
437	26.99	52.5	0.925684	5.71	0.648667	57	20	140	6.7177	1.13521	1.2683	0.829577	-0.187978	-0.0335374	0.103222	-0.0811434	0	0.204963	6100.18	0.359907	3473.98	0.113349	11030.6	0.665405	1879.02	0.163115	7665.18
775	27	55.1	1.49398	51.2	3.49697	62	17	122	5.6	1.14	1.0404	0.834354	0.543692	0.174345	0.0171987	-0.0786497	0	3.17329	393.766	4.91693	254.129	2.54327	491.31	0.390106	3203.07	2.31285	540.257
422	28.45	56.9	1.04416	7.74	0.881283	45	20	138	2.87812	1.14317	0.566478	0.848215	-0.0548848	0.0187661	-0.246817	-0.0714942	0	0.248394	4526.71	0.0716286	15697.7	0.165791	6782.06	0.0995637	11293.3	0.0237759	47291.8
474	32.8	29.2	0.647551	7.86	0.731027	70	19	130	3.9519	1.14341	0.823274	0.858719	-0.136067	-0.188726	-0.0844555	-0.066149	0	0.509769	1276.02	0.169856	3829.58	0.131831	4934.17	0.222203	2927.4	0.050281	12936.8
404	28.76	27.3	0.85036	18.2	0.7171	53	15	108	6.04659	1.14493	1.13023	0.905109	-0.14442	-0.070397	0.0531664	-0.0432989	0	0.26304	4160.86	0.327998	3336.83	0.13283	8239.66	0.461359	2372.28	0.123192	8884.28
785	35	60.5	1.74937	16.4	1.00288	50	17	119	4.99	1.15	0.873811	0.836496	0.00124709	0.242882	-0.0585827	-0.0775361	0	0.274286	1561.46	0.287692	1488.7	0.197496	2168.58	0.252647	1695.2	0.0924083	4634.72
62	27.78	50.2	1.05832	4.95	0.493964	67.7	19	132	4.20108	1.15402	0.878719	0.869106	-0.306304	0.0246161	-0.0561499	-0.060927	0	0.135238	8765.19	0.141233	8393.14	0.0899636	13176.3	0.258864	4579.18	0.0394068	30080.7
93	31.98	37.8	0.977014	6.61	0.487345	53	18	124	6.38343	1.15671	1.233	0.852186	-0.312164	-0.0100994	0.090963	-0.0694655	0	0.147729	5025.23	0.272421	2725.1	0.0880558	8430.73	0.598175	1241.07	0.108415	6847.52
505	33.68	28.5	0.887739	33.6	1.32388	63.4	15	108	2.92823	1.15812	0.547345	0.915531	0.121848	-0.0517148	-0.261739	-0.0383269	0	0.567173	980.684	0.113932	4882.01	0.323244	1720.74	0.110367	5039.74	0.0525358	10587.4
513	25	30.5	0.845892	21.4	1.40797	56	17	121	6.3864	1.15985	1.16281	0.846588	0.148592	-0.0726849	0.06551	-0.0723279	1	0.684763	2014.82	0.871538	1583.03	0.344743	4002.04	0.515814	2674.75	0.395894	3484.96
814	32	22.5	0.70079	50.7	2.5893	67	16	114	3.14	1.16	0.518619	0.852422	0.413182	-0.154412	-0.285151	-0.0693453	0	3.46678	213.485	0.347332	2130.83	1.21693	608.176	0.0849814	8709.02	0.166915	4434.03
289	25.43	30.2	0.705118	11.4	0.982717	60	18	128	4.58112	1.16023	0.939475	0.866788	-0.00757137	-0.151738	-0.0271146	-0.0620872	0	0.583624	2322.96	0.330252	4105.15	0.195253	6943.48	0.301692	4493.77	0.112271	12075.5
230	30.35	59.3	1.45761	36.2	2.88577	56.8	18	126	5.40442	1.16457	1.07993	0.864188	0.460261	0.163641	0.0333954	-0.0633919	0	1.94453	476.726	3.2897	281.791	1.58909	583.358	0.421878	2197.33	1.54546	599.827
315	27.98	38.8	1.17223	15	0.526318	58.2	15	106	5.789	1.1718	1.22466	0.969712	-0.278752	0.0690137	0.0880146	-0.0133574	0	0.129711	9002.55	0.284737	4101.1	0.101726	11479.2	0.536308	2177.36	0.108466	10765.9
157	26.53	25.5	0.804723	25.6	1.21065	62	16	112	5.01764	1.17331	0.836115	0.875443	0.0830182	-0.0943536	-0.077734	-0.057772	0	0.587888	2184.98	0.34008	3777.11	0.270936	4741.04	0.232531	5524.08	0.115532	11118.3
24	33.57	31.8	0.919505	13.3	0.813308	71.9	17	119	4.78392	1.17342	0.837723	0.85353	-0.0897451	-0.0364458	-0.0768996	-0.0687811	0	0.265977	2134.27	0.199558	2844.63	0.149724	3791.43	0.230435	2463.46	0.0606572	9358.62
217	34.63	71.7	1.89883	10.3	0.730721	52	18	123	6.28706	1.17383	1.19147	0.861822	-0.136248	0.278485	0.0760821	-0.0645825	0	0.195812	2360.62	0.36689	1259.88	0.132019	3501.29	0.541438	853.723	0.150079	3079.97
353	27.55	83.9	1.72562	22.4	2.30768	47	19	133	5.38913	1.17669	1.12429	0.886358	0.363175	0.236946	0.0508768	-0.0523906	0	1.25708	958.637	2.13335	564.878	0.953905	1263.32	0.459974	2619.89	1.00025	1204.78
165	27.74	46.2	1.33588	15.6	0.953955	55.6	17	119	5.64929	1.18048	0.98926	0.858666	-0.0204722	0.125769	-0.00468939	-0.0661756	0	0.23569	5044.15	0.354715	3351.58	0.186176	6385.66	0.341127	3485.09	0.124248	9568.38
218	30.32	29.7	0.915302	6.81	0.360786	58	16	115	4.64088	1.18182	0.769748	0.864236	-0.44275	-0.0384356	-0.113651	-0.0633674	0	0.136329	6824.19	0.086273	10783.6	0.0728054	12778.4	0.192405	4835.28	0.0211313	44026.4
65	27.43	47.7	1.29334	14.6	0.997183	51	17	122	4.90684	1.18576	0.911618	0.867849	-0.00122516	0.111712	-0.0401871	-0.0615559	0	0.252878	4805.09	0.314896	3858.74	0.199579	6088.33	0.281409	4317.93	0.105501	11517.5
278	25.92	58	1.78746	12.6	0.667534	45.5	16	115	3.86012	1.18737	0.64025	0.868291	-0.175527	0.252236	-0.19365	-0.0613345	0	0.167079	7935.31	0.0776922	17065.1	0.119666	11079.3	0.132041	10041	0.0232742	56965.4
441	29.52	72	1.51791	4.96	0.494962	53	19	132	5.01959	1.19089	1.04992	0.896875	-0.305428	0.181245	0.0211574	-0.0472679	0	0.116042	8764.04	0.206937	4914.53	0.0917628	11082.9	0.389895	2608.39	0.0664946	15294.5
316	20.09	59.8	1.22994	4.33	0.446083	50	19	133	3.11841	1.19226	0.650565	0.898087	-0.350585	0.0898849	-0.186709	-0.0466813	0	0.111268	13805.1	0.0597609	25703.4	0.0848377	18105.9	0.143752	10685.5	0.016998	90367
442	28.4	44.6	0.917315	12.5	1.28777	49	19	133	4.69013	1.19265	0.978459	0.898384	0.109837	-0.0374814	-0.00945738	-0.0465382	0	0.514156	2196.09	0.537606	2100.3	0.304816	3704.31	0.332222	3398.74	0.201458	5604.83
40	26.37	36.1	0.978815	8.8	0.601042	52.7	17	122	6.53032	1.19282	1.21324	0.873012	-0.221095	-0.00929956	0.0839452	-0.0589797	0	0.175546	7381.52	0.312563	4145.73	0.107615	12041.1	0.560976	2309.9	0.125119	10356.5
50	25.62	31.3	0.74989	7.67	0.635891	49	18	127	3.59704	1.19458	0.729001	0.88956	-0.196617	-0.125003	-0.137272	-0.0508246	0	0.302306	4447.4	0.107777	12474.7	0.115195	11671.3	0.176841	7602.73	0.0318494	42213.5
485	32.96	30	0.602289	2.73	0.289479	67	19	134	4.48004	1.19574	0.929301	0.900039	-0.538383	-0.220195	-0.0318438	-0.0457386	0	0.346387	1827.23	0.127568	4961.49	0.068033	9303.25	0.296588	2134.03	0.0328123	19289.3
793	23	22.2	0.675363	104	5.712	50	17	116	5.41	1.2	0.905222	0.874654	0.756788	-0.170463	-0.0432447	-0.0581637	0	30.8307	47.5448	14.3549	102.114	10.5582	138.834	0.277457	5283.12	6.71344	218.344
816	33	36.6	1.01507	28.7	1.88825	48.6	17	121	2.09	1.2	0.38054	0.875896	0.27606	0.00649637	-0.4196	-0.0575474	0	0.901719	697.075	0.0546576	11500.1	0.616095	1020.24	0.0548425	11461.3	0.0443422	14175.4
144	26.4	26.1	0.593868	5.51	0.493596	55	18	129	6.75573	1.20424	1.3983	0.902257	-0.306628	-0.22631	0.145601	-0.0446699	0	0.464528	2785	0.330685	3912.21	0.0918904	14078.8	0.777222	1664.53	0.155929	8296.78
14	32.62	50.5	1.30527	4.36	0.321456	56	18	124	6.12551	1.20517	1.18318	0.887882	-0.492879	0.1157	0.073051	-0.0516446	0	0.0914247	7332.77	0.20851	3215.18	0.0700814	9565.97	0.520239	1288.63	0.0695473	9639.42
453	28.75	48.1	0.989302	7.41	0.763389	57.4	19	133	5.61417	1.20525	1.17123	0.907875	-0.117254	-0.00467119	0.0686436	-0.0419737	0	0.222205	4929.93	0.373691	2931.45	0.143305	7644.21	0.500864	2187.13	0.147946	7404.41
150	30.3	48.9	1.54633	10.4	0.471985	65	16	111	3.78988	1.20783	0.641073	0.910939	-0.326072	0.189303	-0.193093	-0.0405107	0	0.11247	8291.54	0.0591774	15758.6	0.089235	10450.5	0.14336	6504.95	0.0177472	52546.3
116	25.66	37.7	1.12973	9.64	0.548724	55.7	17	117	4.34833	1.21411	0.736723	0.883285	-0.260646	0.052974	-0.132696	-0.0538994	0	0.138228	9708.98	0.0978552	13714.7	0.0993612	13506.8	0.179205	7488.9	0.0275177	48770.4
49	31.05	21.1	0.637477	6.68	0.234387	84	15	106	4.6398	1.2184	0.981545	1.00828	-0.630066	-0.195536	-0.00808994	0.00357904	0	0.283577	2991.33	0.141218	6006.82	0.0704418	12042.2	0.347604	2440.34	0.0385633	21996.8
450	28.84	24.4	0.527496	11.3	1.08964	51	19	131	3.44755	1.21917	0.720752	0.917223	0.0372839	-0.277781	-0.142214	-0.037525	0	1.63192	665.83	0.197073	5513.61	0.235463	4614.68	0.179783	6043.85	0.0699632	15530.8
798	27	35.5	1.00596	102	6.46817	43.4	17	120	5.19	1.22	0.92634	0.888619	0.810781	0.00258219	-0.0332295	-0.0512844	0	21.8562	57.1706	22.2518	56.1542	15.73	79.4362	0.293459	4257.95	10.7883	115.823
222	27.15	48.5	1.19214	25.6	2.04076	54.5	18	126	4.65576	1.22473	0.930331	0.908825	0.309793	0.0763278	-0.0313624	-0.0415198	0	0.921882	1342.67	1.11675	1108.39	0.740073	1672.52	0.298225	4150.52	0.449649	2752.78
82	23.04	47.7	1.45112	21.5	1.18085	39	17	116	3.88528	1.22942	0.650101	0.896098	0.072193	0.161702	-0.187019	-0.0476447	0	0.322837	4536.28	0.164737	8889.78	0.263618	5555.29	0.143037	10238.4	0.0601059	24364.9
92	32.6	21.7	0.519892	6.55	0.543036	65.3	18	127	3.8589	1.2298	0.782072	0.915784	-0.265171	-0.284087	-0.106753	-0.0382068	0	0.787641	853.968	0.113673	5917.16	0.100605	6685.79	0.209914	3204.26	0.0333738	20154.1
258	24.31	22.1	0.688331	7.01	0.358008	64	16	114	2.46723	1.23188	0.407501	0.905242	-0.446107	-0.162202	-0.389871	-0.0432352	0	0.250998	5632.89	0.0106836	132338	0.074513	18974.4	0.0680141	20787.5	0.00518476	272692
120	28.64	37.5	1.17735	28.7	1.4115	50.1	16	113	4.07224	1.23384	0.673425	0.912723	0.14968	0.0709047	-0.171711	-0.0396608	0	0.458197	2414.21	0.243191	4548.61	0.361003	3064.2	0.157314	7031.71	0.09393	11776.7
515	35	50.9	1.41167	7.85	0.516474	48.8	17	121	5.56157	1.23466	1.01263	0.901196	-0.286952	0.149733	0.00545169	-0.0451805	1	0.119208	3592.76	0.198493	2157.69	0.0953396	4492.22	0.358874	1193.42	0.0625074	6851.78
780	27	37.4	0.990462	39	2.76681	52.5	18	123	4.88	1.24	0.924814	0.910404	0.441979	-0.00416231	-0.0339457	-0.040766	0	2.13751	584.574	2.14857	581.565	1.47682	846.098	0.294634	4240.97	0.914991	1365.63
59	29.39	51.4	1.62207	16	0.756655	51	16	112	6.03226	1.24133	1.00519	0.926196	-0.121102	0.210069	0.00224677	-0.0332971	0	0.180295	5716.33	0.277148	3718.7	0.143569	7178.61	0.353603	2914.65	0.0955926	10781.5
107	34.18	50.3	1.17442	13.6	1.17236	61.5	18	128	4.58677	1.24774	0.940634	0.932161	0.0690627	0.0698231	-0.0265792	-0.030509	0	0.33743	1498.38	0.426265	1186.12	0.266976	1893.8	0.308097	1641.04	0.156777	3224.95
792	28	25.6	0.788947	46.5	2.46352	52	16	115	4.12	1.25	0.683354	0.914093	0.391556	-0.102952	-0.165354	-0.0390095	0	2.37039	491.878	0.752681	1549.05	1.1264	1035.11	0.161991	7197.56	0.327333	3561.94
244	28.02	23.3	0.708826	22.6	1.24126	47	17	116	6.42956	1.25333	1.07582	0.913526	0.093863	-0.14946	0.0317392	-0.0392789	0	0.813853	1430.41	0.614472	1894.55	0.289434	4022.15	0.410772	2834.05	0.246093	4730.51
820	28	49.1	1.39135	65.8	4.1726	60	17	120	3.79	1.26	0.67646	0.917754	0.620407	0.143435	-0.169758	-0.0372737	0	5.03765	231.446	2.68891	433.611	4.31551	270.175	0.160005	7286.93	1.32061	882.883
188	21.65	32.9	0.748593	13.8	1.23623	53.7	18	129	9.56454	1.2609	1.97967	0.944709	0.0920993	-0.125754	0.296593	-0.0247021	0	0.709997	2119.51	1.32711	1133.93	0.293725	5123.3	1.77181	849.325	1.45636	1033.29
196	29.02	24.7	0.779477	19.9	0.94109	53	16	112	4.4367	1.26133	0.739311	0.941118	-0.0263687	-0.108197	-0.131173	-0.026356	0	0.435495	2453.74	0.172944	6178.83	0.192862	5540.7	0.195089	5477.45	0.0613032	17431.3
498	24.41	61.5	1.26491	5.62	0.57898	61.2	19	133	4.33227	1.26353	0.903802	0.951768	-0.237336	0.102059	-0.0439265	-0.0214688	0	0.134954	10442.1	0.170003	8289.29	0.109508	12868.5	0.287549	4900.73	0.0537054	26239.5
317	34.83	38.6	0.739776	15.8	1.75415	60	19	136	4.07352	1.267	0.827771	0.949195	0.244066	-0.1309	-0.08209	-0.0226445	0	1.34693	329.408	0.627997	706.514	0.557388	796.013	0.2426	1828.89	0.251685	1762.88
451	19.92	55.6	0.999665	12.1	1.38153	55.8	20	139	3.78357	1.26926	0.73014	0.935319	0.14036	-0.000145448	-0.136594	-0.0290403	0	0.513648	2995.73	0.295187	5212.81	0.352915	4360.12	0.189116	8136.55	0.113785	13523.3
63	25.7	44.2	1.27805	20.3	1.24136	53	17	119	4.8369	1.26999	0.847001	0.923775	0.0938993	0.106549	-0.072116	-0.0344339	0	0.354673	3777.02	0.364968	3670.48	0.291491	4595.71	0.247741	5407.28	0.131654	10175.2
538	32	24.2	0.764257	64.8	2.81501	53.3	16	110	7.18808	1.27704	1.24469	0.975822	0.44948	-0.116761	0.0950626	-0.0106294	1	3.44316	214.949	3.9983	185.105	1.61053	459.54	0.553715	1336.62	2.10315	351.904
389	27.33	21.8	0.483445	3.89	0.361793	54.5	19	130	5.21278	1.27705	1.08595	0.95908	-0.44154	-0.315653	0.0358084	-0.0181452	0	0.813397	1503.96	0.186316	6565.8	0.0778514	15713.5	0.417036	2933.36	0.0581807	21026.2
378	22.84	45.8	1.42661	14.5	0.571316	45	15	108	5.50563	1.27926	1.02911	1.0113	-0.243124	0.154306	0.012463	0.0048788	0	0.130044	11312.8	0.22181	6632.54	0.113067	13011.5	0.37933	3878.32	0.0765961	19206.8
30	21.85	23.6	0.744763	33.5	1.58425	51	16	112	4.71821	1.2819	0.786221	0.956466	0.199823	-0.127982	-0.104455	-0.0193305	0	1.09648	1367.88	0.45622	3287.57	0.45994	3260.99	0.222528	6740.1	0.182816	8204.2
8	26.33	47.7	1.37926	14.1	0.862228	44	17	119	6.50701	1.28542	1.13946	0.935001	-0.0643776	0.139645	0.0566981	-0.0291878	0	0.204932	6336.6	0.410451	3163.76	0.170399	7620.75	0.464433	2796.03	0.161208	8055.26
122	28.18	38.5	1.13425	33.1	1.95264	50.1	17	118	6.93352	1.2863	1.19297	0.935217	0.290622	0.0547103	0.0766293	-0.0290874	0	0.869094	1322.77	1.6717	687.687	0.686492	1674.61	0.514676	2233.65	0.800982	1435.25
304	24	34.2	0.614902	19.3	2.2036	51	20	139	4.57905	1.28835	0.883649	0.949391	0.343132	-0.211194	-0.0537203	-0.0225547	0	3.47045	411.357	1.16387	1226.59	0.897968	1589.8	0.27478	5195.4	0.48724	2929.96
834	27	100	2.77342	96.5	6.34901	48	17	121	5.07	1.29	0.923129	0.941588	0.802706	0.443015	-0.0347378	-0.0261389	0	44.0054	28.3951	20.8203	60.0153	15.3386	81.4636	0.297942	4193.89	10.4351	119.744
336	27.42	77.9	1.60222	15.1	1.55562	46.8	19	133	5.16123	1.29058	1.07674	0.972148	0.191904	0.204721	0.0321112	-0.0122678	0	0.535389	2271.11	0.899963	1351.09	0.449466	2705.28	0.409956	2966	0.382069	3182.49
452	23.13	60.2	1.08237	7.51	0.857461	48.1	20	139	4.32854	1.29261	0.835307	0.952527	-0.0667854	0.0343763	-0.078154	-0.0211227	0	0.231088	6323.83	0.210975	6926.71	0.171271	8532.43	0.247582	5902.52	0.0725778	20135.1
34	26.97	54.5	1.44332	14.8	1.04997	51	18	123	7.45227	1.29512	1.41229	0.950875	0.0211762	0.159363	0.149923	-0.0218763	0	0.26939	4646.98	0.745354	1679.54	0.227786	5495.74	0.749732	1669.73	0.394931	3169.8
467	23.81	41.8	1.26287	23.7	0.831583	44	15	106	5.29014	1.29607	1.11912	1.07255	-0.0800945	0.101358	0.048878	0.030419	0	0.199979	7178.55	0.380295	3774.85	0.1804	7957.64	0.449327	3194.9	0.15309	9377.19
349	26.23	39.2	0.7048	8.62	0.984197	69	20	139	3.90363	1.30348	0.753309	0.960538	-0.00691805	-0.151934	-0.123027	-0.0174855	0	0.585494	2229.58	0.192988	6764.18	0.208461	6262.11	0.207416	6293.67	0.0710236	18379.9
448	31.97	60	1.86892	17.5	0.689519	54.5	15	108	3.63669	1.30356	0.679769	1.03051	-0.161454	0.271592	-0.167638	0.0130517	0	0.18036	4122.37	0.0956928	7769.76	0.139273	5338.52	0.199351	3729.66	0.0399346	18618.2
263	26.66	63.3	1.55593	26.5	2.11251	45.4	18	126	2.59484	1.30423	0.518511	0.967821	0.324798	0.19199	-0.285242	-0.0142049	0	0.973331	1310.06	0.223558	5703.76	0.829901	1536.47	0.117563	10846.3	0.146852	8683.04
245	27.25	31	0.878447	9.93	0.629695	45.2	17	120	2.45235	1.30465	0.437708	0.950278	-0.20087	-0.0562845	-0.358815	-0.0221495	0	0.217032	5666.43	0.0200608	61303.5	0.118914	10341.9	0.0885217	13892.6	0.0121145	101514
156	25.46	30	0.941878	9.28	0.456401	53	16	113	4.7541	1.30647	0.786183	0.966457	-0.340654	-0.0260053	-0.104476	-0.0148174	0	0.148726	9103.88	0.102245	13242.5	0.0905404	14954.5	0.225344	6008.52	0.0310504	43606
35	25.72	70.5	1.56344	6.96	0.647321	47.6	19	130	5.41974	1.30791	1.12906	0.982259	-0.18888	0.19408	0.0527174	-0.00777394	0	0.149309	8963.82	0.295543	4528.54	0.12531	10680.6	0.451254	2965.91	0.109153	12261.5
140	27.01	13.8	0.425292	20.8	1.10196	59	16	115	4.67462	1.31096	0.775344	0.958669	0.0421662	-0.371313	-0.110505	-0.0183314	0	3.88992	321.024	0.24389	5120.17	0.246642	5063.05	0.217664	5737.1	0.0908941	13738.6
61	29.3	35.8	1.05471	32.4	1.91134	56.5	17	118	5.9496	1.31409	1.02368	0.955423	0.281339	0.0231326	0.0101634	-0.0198045	0	0.886715	1172.84	1.20128	865.727	0.666036	1561.45	0.369137	2817.33	0.511885	2031.66
321	26.41	45.6	1.09249	17.4	1.44257	56.1	18	127	4.94784	1.3146	1.00276	0.978934	0.159137	0.038418	0.00119793	-0.00924671	0	0.503923	2565.89	0.683605	1891.46	0.393228	3288.19	0.35672	3624.72	0.277516	4659.22
79	30.56	38.7	1.19267	44	2.33107	49.1	16	115	5.95596	1.31717	0.987871	0.963214	0.367556	0.0765189	-0.00529981	-0.016277	0	1.22698	736.43	1.68651	535.773	1.02743	879.46	0.344405	2623.61	0.737719	1224.83
402	29.08	60.6	1.2464	25.7	2.64765	54	19	133	8.78188	1.32521	1.83208	0.998233	0.422861	0.0956564	0.262945	-0.000767982	0	1.60622	661.506	5.55904	191.134	1.4136	751.641	1.29614	819.761	5.09698	208.461
225	31.14	37.8	1.16493	22.1	1.17083	50.5	16	115	5.58733	1.32947	0.926729	0.972208	0.0684951	0.0662998	-0.0330474	-0.012241	0	0.338554	2475.35	0.411557	2036.27	0.274119	3057.21	0.305826	2740.25	0.15603	5371.04
799	29	26.3	0.777072	30.8	1.01084	70	15	105	5.22	1.33	1.19955	1.13168	0.00468391	-0.109539	0.0790168	0.0537244	0	0.48353	2214.15	0.552151	1938.98	0.247886	4318.94	0.511302	2093.88	0.245256	4365.26
620	29	58.5	1.07352	25.3	2.88068	65	20	138	6.95	1.33	1.36791	0.986843	0.459495	0.0308097	0.136058	-0.0057519	1	2.16019	495.609	4.88313	219.246	1.7171	623.496	0.674111	1588.18	2.84455	376.371
249	20.28	33.5	0.823438	3.14	0.250312	60.5	18	126	5.23214	1.33073	1.0455	0.987487	-0.601518	-0.0843692	0.0193261	-0.0054688	0	0.149681	10241.1	0.160282	9563.76	0.0699793	21905	0.387731	3953.52	0.0451412	33957.9
237	30.8	55.1	1.28649	12.6	1.08616	52	18	128	4.80677	1.33115	0.985751	0.994481	0.0358943	0.109407	-0.00623282	-0.00240367	0	0.287084	3053.42	0.421212	2081.11	0.247629	3539.93	0.347735	2520.85	0.16252	5393.73
407	22.69	42	0.931408	21.1	1.96243	53	19	130	4.31593	1.33272	0.899111	1.00089	0.292793	-0.0308599	-0.0461865	0.000387101	0	1.09024	1353.81	0.954114	1546.96	0.727126	2029.87	0.29594	4987.41	0.413439	3569.99
470	23.57	61.8	1.11114	11.3	1.29019	58	20	139	5.26489	1.33586	1.016	0.984395	0.110653	0.0457682	0.00689348	-0.00683058	0	0.410387	3521.39	0.583317	2477.44	0.324737	4450.17	0.366571	3942.31	0.233638	6185.36
210	29.56	41.2	0.96195	8.86	0.763761	50.7	18	128	7.36537	1.33872	1.51046	1.00014	-0.117042	-0.0168477	0.179109	5.97275e-05	0	0.230922	4385.8	0.541568	1870.08	0.153239	6609.11	0.827809	1223.44	0.289416	3499.38
99	26.97	38.8	1.09948	14.4	0.913153	40	17	120	4.43618	1.34189	0.791794	0.977404	-0.0394563	0.0411856	-0.101388	-0.00992602	0	0.247163	5064.88	0.199438	6276.88	0.189852	6593.83	0.231391	5410.12	0.0728906	17174.4
327	24.73	75.8	1.42094	8.91	1.00478	46.8	20	137	4.19369	1.34397	0.839812	1.00268	0.0020691	0.152575	-0.075818	0.00116187	0	0.252379	5522.05	0.262193	5315.36	0.221651	6287.58	0.26376	5283.78	0.10015	13915.7
187	36.88	21.3	0.668733	15.3	0.752471	64	16	113	3.75185	1.34714	0.620442	0.996538	-0.12351	-0.174747	-0.207299	-0.00150609	0	0.481122	585.329	0.0797691	3530.38	0.150104	1876.13	0.163003	1727.66	0.0344056	8185.15
777	29	26.1	0.754688	31.7	1.93849	51.6	17	119	6.19	1.35	1.08395	0.981974	0.287463	-0.122232	0.0350074	-0.00790012	0	1.56642	683.473	1.3839	773.616	0.698966	1531.7	0.415801	2574.81	0.61621	1737.4
335	23.27	32.8	0.727386	7.53	0.700335	66	19	130	4.33043	1.35108	0.902131	1.01468	-0.154694	-0.138235	-0.0447304	0.00632956	0	0.358326	4064.39	0.201981	7210.49	0.139995	10403.1	0.301353	4832.8	0.0715607	20351.7
807	37	43.8	1.33247	23.4	1.2852	60	17	116	3.54	1.36	0.592327	0.991274	0.10897	0.124658	-0.227439	-0.00380608	0	0.371491	736.881	0.140804	1944.16	0.324259	844.216	0.150731	1816.11	0.0724438	3778.72
828	29	24.4	0.691423	3.67	0.232727	45.4	17	120	2.4	1.37	0.428365	0.997875	-0.633153	-0.160256	-0.368186	-0.000923664	0	0.225247	4753.04	0.0121961	87782.6	0.0698157	15334.8	0.102572	10437.6	0.00680043	157432
811	28	29.1	0.906355	2.07	0.105717	66.1	16	114	2.66	1.37	0.43934	1.00674	-0.975855	-0.0427017	-0.357199	0.00291728	0	0.161234	7231.36	0.0190061	61345.8	0.0861564	13532.9	0.108897	10706.9	0.00793962	146851
298	32.29	26.8	0.834786	13.6	0.535855	44.5	15	108	6.99481	1.37511	1.30747	1.08707	-0.270953	-0.0784248	0.116431	0.0362572	0	0.206474	3425.73	0.319526	2213.67	0.113303	6242.77	0.588319	1202.28	0.130297	5428.53
213	35.98	30.8	0.973968	5.44	0.246885	64.5	16	111	7.4547	1.37532	1.26099	1.03726	-0.607506	-0.0114553	0.100712	0.0158876	0	0.11162	3102.78	0.221844	1561.16	0.0726065	4770.02	0.556141	622.745	0.0735247	4710.44
270	34.68	36.1	0.800568	13.3	1.23698	67.5	19	130	5.05987	1.37658	1.05409	1.03383	0.0923623	-0.096602	0.0228777	0.0144499	0	0.614701	744.358	0.587355	779.013	0.314127	1456.6	0.39966	1144.87	0.244284	1873.05
411	32.8	62.6	1.14876	8.79	1.00084	70	20	138	5.93677	1.38044	1.16849	1.02427	0.000363124	0.0602282	0.067624	0.0104146	0	0.270473	2404.96	0.52071	1249.21	0.224052	2903.25	0.481794	1350.11	0.217795	2986.65
47	27.22	45.2	1.42641	27.4	1.29577	46.6	16	112	4.73729	1.38288	0.789399	1.03181	0.112529	0.154245	-0.102703	0.0136003	0	0.375123	3284.8	0.327376	3763.89	0.339082	3633.95	0.248174	4965.1	0.142033	8675.49
25	33.21	26.4	0.803134	19.8	1.08748	52	17	116	6.51125	1.38861	1.08949	1.01213	0.0364197	-0.0952121	0.0372221	0.00523499	0	0.501201	1208.79	0.515416	1175.45	0.251423	2409.66	0.421727	1436.58	0.209195	2896.08
494	25.69	62.7	1.06628	6.11	0.668551	54	20	142	4.11423	1.39169	0.739737	0.995402	-0.174865	0.0278712	-0.130923	-0.00200128	0	0.17598	7615.75	0.11758	11398.3	0.131017	10229.4	0.212177	6316.51	0.0423992	31609.6
269	28.15	34.1	0.838186	12.2	0.972551	57	18	126	4.12405	1.39299	0.824082	1.03368	-0.0120876	-0.0766596	-0.0840293	0.014388	0	0.393163	2930.99	0.239491	4811.68	0.216514	5322.32	0.265745	4336.32	0.0957949	12029.4
209	24.3	34.9	0.879869	11.4	0.87386	53.5	18	125	4.11767	1.39383	0.809635	1.03058	-0.058558	-0.0555818	-0.0917108	0.0130805	0	0.312629	4523.89	0.199785	7079.13	0.186227	7594.49	0.257515	5492.11	0.0781844	18089.3
525	28	23.7	0.6573	16.9	1.1119	50	17	121	6.60523	1.39597	1.20266	1.01894	0.0460652	-0.182236	0.0801419	0.00814652	1	0.837802	1391.67	0.635295	1835.28	0.261586	4457.21	0.509416	2288.78	0.276545	4216.1
293	29.08	69.1	2.1851	12.9	0.585443	48	16	111	5.28554	1.39913	0.894069	1.05522	-0.232515	0.339472	-0.0486288	0.0233419	0	0.186207	5706.14	0.167406	6346.98	0.119804	8868.86	0.30918	3436.58	0.0600393	17697.1
55	34.63	61.2	1.54292	7.35	0.56341	54	18	125	4.57409	1.39963	0.899379	1.03487	-0.249175	0.188344	-0.0460574	0.0148851	0	0.129968	3556.56	0.164382	2811.97	0.113677	4066.22	0.305631	1512.4	0.0568119	8136.29
613	33	49.8	1.31885	43.9	3.11443	61.5	18	123	2.8	1.41	0.530631	1.03522	0.493379	0.120195	-0.275207	0.0150314	1	2.34102	268.501	0.580348	1083.08	2.16006	290.995	0.147432	4263.44	0.497449	1263.58
162	24.43	57.5	1.62938	15.3	0.970225	50	17	120	4.95489	1.4105	0.884376	1.02737	-0.0131273	0.212022	-0.0533631	0.0117276	0	0.249573	5642.69	0.283017	4975.9	0.214715	6558.74	0.295144	4771.44	0.109831	12822.1
476	28.8	48.7	1.02669	19.9	1.98584	49	19	132	5.14495	1.42754	1.07614	1.0751	0.297943	0.0114413	0.0318708	0.0314486	0	0.986111	1105.9	1.43274	761.153	0.78926	1381.72	0.421474	2587.44	0.673178	1619.98
480	22.78	44.1	0.953384	13.5	1.30178	63	19	131	6.57156	1.43446	1.37386	1.07919	0.114539	-0.0207321	0.137943	0.0330994	0	0.49455	2978.68	0.996082	1478.9	0.354785	4152.12	0.644813	2284.55	0.500659	2942.34
423	23.05	61.9	1.3382	10.8	1.04143	44.6	19	131	5.0867	1.43612	1.06343	1.08044	0.0176292	0.12652	0.0267104	0.033602	0	0.267032	5482.98	0.46258	3165.15	0.248424	5893.68	0.414522	3532.11	0.192997	7586.29
483	23.83	32.8	0.990959	39.3	1.37895	62	15	106	4.52423	1.43878	0.957096	1.19065	0.13955	-0.00394417	-0.0190444	0.075785	0	0.517591	2771.95	0.573521	2501.63	0.429959	3336.91	0.394206	3639.56	0.291212	4926.78
74	29.5	46.4	1.25809	24.9	1.70068	53	17	122	8.30428	1.43888	1.54281	1.0531	0.230621	0.0997112	0.188313	0.0224697	0	0.623766	1633.79	1.84928	551.082	0.566671	1798.41	0.821317	1240.82	1.12034	909.638
790	26	23.6	0.624997	26.4	1.87292	65	18	123	4.49	1.44	0.850905	1.05724	0.272518	-0.204122	-0.0701191	0.0241748	0	2.37413	556.274	0.762794	1731.36	0.689392	1915.7	0.287513	4593.42	0.358635	3682.48
3	29.52	47.8	1.45416	17.4	0.955661	49.8	17	116	7.41836	1.44108	1.24127	1.05037	-0.0196962	0.162612	0.0938659	0.021344	0	0.235503	4318.41	0.541401	1878.46	0.213955	4753.34	0.538514	1888.53	0.235852	4312.02
279	30.67	44.1	1.13985	7.34	0.541166	54	18	124	6.11635	1.44273	1.18141	1.0629	-0.266669	0.0568474	0.0724009	0.0264929	0	0.135605	6572.32	0.27402	3252.45	0.112069	7952.58	0.49231	1810.32	0.103255	8631.41
73	29.74	23.1	0.728984	34.4	1.62681	55	16	112	4.64827	1.44329	0.774566	1.07689	0.211337	-0.137282	-0.110941	0.03217	0	1.20979	821.318	0.460327	2158.51	0.529942	1874.96	0.259009	3836.23	0.230666	4307.6
167	31.99	57.7	1.63504	24.6	1.55997	50.7	17	120	5.69112	1.45444	1.01578	1.05938	0.193116	0.21353	0.00680099	0.0250507	0	0.544082	1362.37	0.805384	920.356	0.482734	1535.5	0.380154	1949.84	0.3547	2089.77
118	28.7	27.1	0.844062	40.8	2.0837	48.9	16	114	5.14104	1.45802	0.849121	1.07142	0.318835	-0.0736254	-0.0710303	0.0299614	0	1.44903	759.367	0.940733	1169.67	0.871432	1262.69	0.291855	3770.19	0.46212	2381.09
504	25.41	38.8	1.20857	17.4	0.685579	54	15	108	4.64202	1.46273	0.867686	1.15634	-0.163942	0.0822721	-0.0616375	0.0630851	0	0.163299	8309.26	0.180591	7513.63	0.153417	8844.49	0.336812	4028.65	0.0794504	17078.5
438	25.14	66.2	1.24098	9.45	1.06567	61	20	137	4.59251	1.46484	0.919679	1.09286	0.0276232	0.0937639	-0.0363637	0.0385632	0	0.282951	4849.28	0.352332	3894.37	0.259801	5281.4	0.33568	4087.56	0.150856	9095.51
806	27	32.6	0.942637	36.4	2.22589	45	17	119	0.61	1.47	0.106819	1.06926	0.347505	-0.0256554	-0.971353	0.0290834	0	1.39542	895.456	6.9131e-05	1.80749e+07	1.0041	1244.44	0.100708	12407.6	0.0678105	18426.9
750	32	93.6	2.53787	134	9.15223	43	17	122	8.44	1.47	1.56803	1.07588	0.961527	0.404469	0.195353	0.0317628	1	121.716	6.0806	176.341	4.19701	57.4936	12.8728	0.831539	890.043	131.493	5.62846
91	34.98	45.4	1.17345	14.1	1.03957	57	18	124	4.82312	1.47192	0.931615	1.08441	0.0168537	0.0694646	-0.0307633	0.0351935	0	0.281446	1528.11	0.350182	1228.16	0.248557	1730.31	0.339056	1268.47	0.147016	2925.41
52	28.02	31.1	0.803839	6.5	0.479234	52	18	124	5.20144	1.4746	1.00469	1.08638	-0.319452	-0.0948308	0.00203254	0.0359815	0	0.204651	5688.45	0.185452	6277.33	0.103221	11278.2	0.38053	3059.27	0.0654172	17795.7
784	27	29.1	0.885273	88.3	4.8497	54.9	17	116	4.27	1.48	0.714473	1.07874	0.685715	-0.052923	-0.146014	0.0329167	0	10.8772	114.876	4.79819	260.418	7.45307	167.654	0.234049	5338.78	3.23463	386.3
429	25.17	91.3	1.7115	4.88	0.550315	59.7	20	137	6.62822	1.4856	1.32734	1.10835	-0.259389	0.233377	0.122983	0.044677	0	0.133806	10242.1	0.333586	4108.27	0.118089	11605.3	0.601872	2277	0.138866	9868.93
656	31	11.8	0.358977	18.4	1.01058	68	17	116	11.09	1.49	1.85562	1.08603	0.00457238	-0.444934	0.26849	0.0358413	1	7.59529	112.431	0.939827	908.622	0.23866	3578.09	1.15733	737.862	0.689025	1239.36
509	30	31	0.859759	160	10.5269	52.8	17	121	8.01711	1.49111	1.45973	1.08838	1.0223	-0.065623	0.164272	0.0367802	1	140.412	6.87633	265.651	3.63454	95.8043	10.078	0.718417	1343.95	184.907	5.22165
171	26.12	30.7	0.869946	23.2	1.47119	53.9	17	120	4.8524	1.4912	0.866084	1.08616	0.167669	-0.0605078	-0.0624402	0.0358928	0	0.703228	1866.8	0.509659	2575.82	0.442592	2966.13	0.305877	4291.88	0.236552	5549.67
493	25.24	31.9	0.597994	20.3	2.28922	53	20	137	4.15295	1.49988	0.831653	1.119	0.359687	-0.223303	-0.0800578	0.0488301	0	4.09405	333.795	1.08991	1253.84	1.11201	1228.92	0.30318	4507.46	0.597485	2287.21
434	33	27	0.815729	32.1	1.12632	70	15	106	5.85949	1.50107	1.23957	1.2422	0.0516622	-0.0884542	0.0932712	0.0941912	0	0.511888	1227.94	0.680651	923.479	0.32108	1957.66	0.557512	1127.45	0.333069	1887.19
791	29	32.2	0.964914	43.3	2.4647	55.5	17	117	5.2	1.51	0.881019	1.09855	0.391765	-0.0155115	-0.0550149	0.0408206	0	1.69208	632.718	1.47424	726.211	1.29272	828.182	0.318109	3365.53	0.764308	1400.75
219	30.5	41.4	1.07006	15.4	1.13542	57	18	124	8.62872	1.51161	1.66669	1.11365	0.0551554	0.0294091	0.221855	0.0467482	0	0.346483	2627.25	1.01314	898.494	0.291517	3122.62	0.90498	1005.87	0.618451	1471.9
488	23.97	38	0.697329	10.7	1.21831	55	20	138	4.31393	1.5152	0.849077	1.12426	0.085758	-0.156563	-0.0710531	0.0508673	0	0.823351	1735.44	0.356575	4007.22	0.329418	4337.57	0.313542	4557.2	0.171105	8350.86
6	30.45	45.3	0.955016	7.02	0.700531	59.8	19	132	6.65749	1.51957	1.39252	1.14442	-0.154573	-0.0199894	0.1438	0.0585837	0	0.211874	4322.76	0.445072	2057.82	0.155586	5886.63	0.648117	1413.14	0.202697	4518.46
658	33.28	34.7	1.06939	58	3.07278	45.5	16	115	6.81	1.52	1.12952	1.11154	0.487531	0.0291374	0.0528957	0.0459241	1	2.53676	235.868	4.16849	143.539	2.21736	269.843	0.462673	1293.23	2.17735	274.802
534	33	16	0.502335	18.2	0.895096	48.8	16	113	8.36429	1.52354	1.3832	1.12703	-0.0481305	-0.299007	0.140885	0.0519363	1	1.49549	420.309	0.584628	1075.16	0.207938	3022.85	0.64323	977.203	0.276593	2272.53
421	20.41	47	0.862485	14	1.59405	59.5	20	138	6.46553	1.52714	1.27256	1.13312	0.202502	-0.0642483	0.104678	0.0542747	0	0.824644	1856.13	1.26014	1214.67	0.533688	2868.05	0.560955	2728.64	0.62333	2455.6
193	30.9	46	1.44556	6.94	0.287673	45.1	16	109	5.91699	1.52886	1.05887	1.18663	-0.541101	0.160037	0.0248445	0.0743158	0	0.0867405	9975.51	0.166602	5193.7	0.0853263	10140.8	0.443056	1952.98	0.0580857	14896.6
692	41	16	0.498339	33.3	1.70066	64.5	16	114	7.88	1.53	1.3015	1.12432	0.230619	-0.302475	0.114445	0.0508881	1	4.19439	23.5432	1.471	67.1308	0.600047	164.569	0.581557	169.802	0.742932	132.918
75	26.06	26.4	0.682359	13.3	0.980587	52	18	124	6.89062	1.53986	1.33097	1.13446	-0.00851373	-0.165987	0.124167	0.0547894	0	0.633226	2079.43	0.623849	2110.69	0.237712	5539.27	0.602893	2184.05	0.291587	4515.81
535	40	23.9	0.691075	51.8	3.16762	46	17	119	7.01553	1.54041	1.22851	1.12047	0.500733	-0.160475	0.0893775	0.0494013	1	5.78774	22.2546	5.20746	24.7345	2.41096	53.4243	0.529545	243.235	2.81024	45.8338
415	33.89	46.7	0.937563	10.4	1.10278	90.6	19	134	6.60788	1.54216	1.37068	1.16079	0.0424877	-0.0279994	0.136937	0.064754	0	0.390054	1370.74	0.767991	696.186	0.289691	1845.64	0.630591	847.878	0.375696	1423.13
477	29.61	46.4	0.909844	5.45	0.592627	61	19	135	5.23753	1.54387	1.07692	1.16	-0.227219	-0.041033	0.0321825	0.0644582	0	0.1932	5214.7	0.249941	4030.87	0.132234	7618.9	0.443693	2270.67	0.0998054	10094.4
123	29.97	21.3	0.536998	10.9	0.835533	70	18	125	7.73877	1.5477	1.52163	1.14435	-0.0780363	-0.270028	0.18231	0.0585575	0	1.07784	898.822	0.606352	1597.73	0.192583	5030.5	0.751704	1288.79	0.310017	3124.94
77	27.81	19.1	0.599662	12.5	0.614764	62.4	16	113	6.34593	1.55	1.04942	1.14661	-0.211292	-0.222093	0.0209511	0.0594144	0	0.539085	2194.03	0.245598	4815.87	0.135574	8724.15	0.424171	2788.42	0.0975538	12124.3
398	21.9	55.9	1.4804	9.62	0.682479	51.5	18	123	6.14217	1.55321	1.16401	1.14036	-0.16591	0.170378	0.0659566	0.0570419	0	0.155702	9624.62	0.328452	4562.52	0.150599	9950.77	0.489995	3058.34	0.134461	11145
78	24.94	40.3	1.24198	26.1	1.38275	65	16	115	5.3498	1.55441	0.887332	1.1367	0.140743	0.094113	-0.0519136	0.0556463	0	0.429775	3217.61	0.485677	2847.26	0.412848	3349.54	0.336979	4103.66	0.237555	5821.18
243	27.31	33.3	0.997877	29.7	1.69057	57.5	17	117	8.90734	1.55704	1.50914	1.13278	0.228033	-0.000923119	0.17873	0.0541437	0	0.741348	1652.32	1.78134	687.654	0.597274	2050.89	0.745278	1643.61	1.01411	1207.9
20	34.35	30.1	0.949889	10.7	0.506013	52	16	112	6.32474	1.55882	1.05392	1.16309	-0.295838	-0.0223273	0.0228094	0.0656133	0	0.158203	3090.73	0.211726	2309.41	0.115006	4251.62	0.432096	1131.6	0.0819856	5963.99
484	34.33	27.5	0.845505	16.3	0.60769	57	15	107	5.0713	1.55943	1.00189	1.25933	-0.216318	-0.0728838	0.000819536	0.100138	0	0.224906	2182.7	0.2215	2216.27	0.14778	3321.84	0.447913	1095.98	0.102091	4808.46
376	25.84	29.5	0.781247	25.6	1.81616	59	18	123	4.20611	1.55984	0.797105	1.14523	0.259154	-0.107212	-0.0984843	0.058891	0	1.27744	1041.85	0.609966	2181.93	0.695463	1913.7	0.3004	4430.44	0.347482	3830.14
46	30	46.3	1.38744	24.8	1.41166	57.5	17	117	6.33533	1.56543	1.07337	1.13888	0.149729	0.142214	0.0307513	0.0564787	0	0.43428	2223.26	0.755112	1278.64	0.429023	2250.51	0.435314	2217.98	0.351557	2746.41
252	28.88	35	0.926903	17.2	1.22023	60	18	123	5.08964	1.56629	0.964543	1.14997	0.0864429	-0.0329659	-0.0156782	0.0606859	0	0.463879	2333.83	0.4788	2261.1	0.337423	3208.48	0.38043	2845.76	0.22381	4837.2
112	28.32	36.4	0.82823	11.9	1.06602	62	18	129	6.96698	1.56967	1.44203	1.17605	0.0277671	-0.081849	0.158974	0.0704243	0	0.457992	2481.8	0.782882	1451.87	0.278593	4079.95	0.681161	1668.69	0.395899	2871.05
810	36	30.2	0.948157	24.5	1.20494	52.6	16	113	5.41	1.57	0.89465	1.1614	0.0809642	-0.0231196	-0.048347	0.0649818	0	0.439825	783.915	0.396838	868.832	0.333715	1033.17	0.351532	980.808	0.195172	1766.58
346	27.94	49	0.833297	20.9	2.28686	59.2	20	142	7.43818	1.57085	1.33738	1.12355	0.35924	-0.0792003	0.126255	0.0505936	0	1.80838	647.71	2.7918	419.552	1.11359	1051.83	0.608313	1925.49	1.50237	779.638
343	26.27	46.3	0.867934	5.57	0.628126	58.3	20	137	6.55351	1.5713	1.31238	1.17228	-0.201953	-0.0615131	0.11806	0.069033	0	0.221169	5890.01	0.367737	3542.44	0.14164	9197.2	0.590207	2207.17	0.15845	8221.45
248	32.47	49	1.23535	14.9	1.14215	57	18	125	3.59447	1.57134	0.70676	1.16183	0.0577234	0.0917888	-0.150728	0.065142	0	0.31497	2181.55	0.199827	3438.58	0.306322	2243.14	0.273311	2514.07	0.122451	5611.42
17	31.72	26.9	0.818345	5.98	0.32844	54	17	116	5.34133	1.57514	0.893731	1.14808	-0.483544	-0.0870637	-0.048793	0.0599733	0	0.16132	4785.16	0.120372	6412.99	0.0866069	8913.2	0.345037	2237.28	0.0430728	17921.8
445	22.6	69.4	1.20116	9.58	1.07335	55.4	20	141	8.35685	1.57618	1.54081	1.14046	0.0307428	0.0795998	0.18775	0.057079	0	0.290814	5084.96	0.857422	1724.68	0.273183	5413.13	0.769637	1921.39	0.463919	3187.57
361	22.14	35.2	0.645946	6.63	0.754897	70	20	138	4.3078	1.57795	0.84787	1.17082	-0.122112	-0.189804	-0.071671	0.06849	0	0.531907	2805.32	0.188956	7896.91	0.173572	8596.83	0.335134	4452.45	0.0885767	16846
131	30.28	38.3	0.89424	14.1	1.21547	61	18	128	5.29372	1.57819	1.08561	1.17904	0.0847429	-0.0485461	0.035675	0.0715277	0	0.487754	1916.47	0.605014	1545.03	0.343594	2720.55	0.454623	2056.13	0.284379	3287.04
640	38	32.8	1.0216	20.1	1.02653	53	16	114	8.04	1.59	1.32793	1.16841	0.0113706	0.00927916	0.123175	0.0675938	1	0.313573	685.088	0.662206	324.409	0.261543	821.378	0.600547	357.717	0.314254	683.605
499	31.19	32.8	0.969124	4.45	0.146047	95.4	15	105	4.95991	1.59553	1.13978	1.35762	-0.835507	-0.0136208	0.0568204	0.132779	0	0.121334	6860.02	0.211745	3930.92	0.100445	8286.66	0.556327	1496.16	0.0752119	11066.8
794	39	37.3	1.13473	36.8	2.02117	71	17	116	5.35	1.6	0.895183	1.16621	0.305602	0.0548928	-0.0480882	0.066775	0	0.932829	179.009	1.00253	166.564	0.882436	189.232	0.354022	471.679	0.550049	303.582
48	29.28	40.1	1.23581	22.4	1.18673	52.5	16	115	5.28834	1.60468	0.877138	1.17346	0.0743509	0.0919523	-0.0569321	0.0694692	0	0.334383	3116.33	0.370177	2815	0.328898	3168.3	0.349339	2982.91	0.187538	5556.47
507	29.63	43	0.789082	6.31	0.718462	49	20	138	6.62072	1.60575	1.3031	1.19145	-0.143596	-0.102878	0.114979	0.0760747	0	0.305938	3286.15	0.41567	2418.64	0.166696	6031.08	0.585705	1716.49	0.184538	5447.97
138	31.16	43.6	1.32639	19.4	1.06551	65	17	116	5.30627	1.60733	0.887866	1.17155	0.0275563	0.122671	-0.0516525	0.0687611	0	0.276691	3020.58	0.324955	2571.95	0.277326	3013.66	0.35323	2366.07	0.159094	5253.29
305	25.28	36.3	1.0967	47	1.64913	52.4	15	106	5.51137	1.62513	1.16593	1.34486	0.217255	0.0400886	0.066671	0.128679	0	0.640843	2128.95	1.15914	1177.01	0.683666	1995.6	0.560435	2434.4	0.67	2036.31
561	27.47	18	0.530301	19	1.12085	53	17	118	8.39585	1.62949	1.44458	1.18474	0.0495471	-0.275478	0.159741	0.0736239	1	1.66889	726.103	0.844331	1435.2	0.303223	3996.34	0.681933	1776.98	0.4314	2808.95
308	27.11	29.7	0.786543	13.2	0.936458	56.5	18	123	6.62395	1.6318	1.25531	1.19806	-0.0285116	-0.104277	0.0987514	0.07848	0	0.424366	2924.24	0.536673	2312.3	0.235019	5280.19	0.556936	2228.17	0.24761	5011.7
528	26	32.7	0.92662	8.91	0.565014	50	17	120	6.62837	1.63425	1.18307	1.19035	-0.247941	-0.0330984	0.07301	0.075674	1	0.179835	7343.79	0.28432	4645.01	0.129706	10182	0.512534	2576.75	0.116486	11337.5
446	32.15	46	0.827061	7.75	0.884864	77.7	20	139	6.27843	1.63672	1.21159	1.2061	-0.0531236	-0.0824624	0.0833556	0.0813836	0	0.355798	2032.38	0.471195	1534.64	0.218959	3302.52	0.532815	1357.17	0.214355	3373.45
234	33.86	51.8	1.61337	14.7	0.750744	49.1	16	114	5.72132	1.64117	0.944963	1.20601	-0.124508	0.207735	-0.0245851	0.0813506	0	0.178169	3018.02	0.241053	2230.7	0.177732	3025.45	0.395853	1358.38	0.111187	4836.18
359	32.22	48.4	1.22022	29.7	2.27664	54	18	125	6.66331	1.64871	1.31017	1.21903	0.357294	0.0864381	0.117328	0.086015	0	1.15138	621.178	2.6809	266.781	1.19434	598.832	0.593474	1205.13	1.4688	486.937
388	30.61	36.3	0.640044	14.2	1.61315	63	20	140	4.64946	1.64997	0.877816	1.20575	0.207674	-0.19379	-0.0565966	0.0812564	0	1.67048	537.557	0.619758	1448.92	0.580321	1547.38	0.366224	2451.99	0.352578	2546.89
457	30.03	34.7	0.623892	4.34	0.495524	68.5	20	139	5.63101	1.65328	1.08665	1.2183	-0.304936	-0.204891	0.0360906	0.0857554	0	0.39982	2406.7	0.22117	4350.71	0.118598	8113.53	0.469232	2050.68	0.0901858	10669.6
804	30	34.3	0.908365	53.8	3.81678	70	18	123	1.74	1.66	0.329749	1.21877	0.581697	-0.0417398	-0.481816	0.0859204	0	5.38783	179.204	0.146778	6578.11	4.26019	226.638	0.220797	4372.88	1.09954	878.113
297	28.74	40.5	0.728173	4.76	0.543478	58	20	139	8.11152	1.66473	1.56533	1.22674	-0.264818	-0.137765	0.194607	0.0887523	0	0.281784	3891.05	0.407579	2690.12	0.129231	8484.31	0.761846	1439.18	0.196615	5576.55
395	30.45	52.7	1.36213	6.05	0.446057	42	18	124	4.42372	1.6703	0.854469	1.23056	-0.35061	0.134219	-0.0683039	0.0901024	0	0.107257	8539.11	0.123943	7389.54	0.110699	8273.59	0.370576	2471.5	0.0568659	16105.9
88	26.69	63.7	1.68696	14.8	1.04997	52	18	123	9.25166	1.67259	1.75329	1.22801	0.0211762	0.227106	0.243854	0.0892018	0	0.285787	4454.09	0.947069	1344.06	0.284725	4470.7	0.904824	1406.82	0.575601	2211.47
96	31.26	22.7	0.717827	10.2	0.462909	70	16	111	8.75528	1.67325	1.48099	1.26195	-0.334505	-0.14398	0.170552	0.101043	0	0.259107	3181.63	0.340911	2418.17	0.116924	7050.55	0.701334	1175.45	0.153171	5382.1
576	28	36.8	1.14618	170	8.68207	46	16	114	6.10251	1.67509	1.00792	1.23093	0.938623	0.0592531	0.00342735	0.0902346	1	51.6556	22.5715	70.7978	16.4686	54.2241	21.5023	0.436621	2670.38	49.4794	23.5642
503	24.52	20.2	0.621062	36.8	1.37196	70	15	107	9.51846	1.67819	1.88047	1.35523	0.137342	-0.206865	0.274267	0.132012	0	1.37272	1022.77	1.52008	923.618	0.492246	2852.18	0.931441	1507.32	0.995326	1410.57
333	32.6	18.5	0.546609	32.7	1.0732	64	15	105	5.30005	1.68474	1.21794	1.43353	0.0306809	-0.262323	0.0856259	0.156407	0	1.40944	477.224	0.616223	1091.52	0.353507	1902.71	0.625545	1075.25	0.356841	1884.93
344	32.17	80.4	1.41762	18.8	2.13572	57.6	20	140	9.18266	1.68697	1.73368	1.23278	0.329544	0.151559	0.23897	0.0908864	0	0.973778	740.269	3.29301	218.905	1.05056	686.162	0.886488	813.16	2.17537	331.372
597	24	48	1.38793	40.7	2.48884	68	17	119	11.53	1.69	2.01905	1.22929	0.395998	0.142368	0.305146	0.0896528	1	1.36519	1045.71	5.16737	276.271	1.47413	968.432	1.13803	1254.44	4.2671	334.558
827	27	42.7	1.29901	68.5	3.76223	73.5	17	116	2.26	1.69	0.378152	1.2318	0.575445	0.113612	-0.422334	0.0905417	0	3.82164	326.963	0.255947	4882	4.14379	301.544	0.23803	5249.49	1.21365	1029.57
226	30.48	39.9	0.931597	20.1	1.73269	47.2	18	128	7.1697	1.69796	1.47033	1.26852	0.23872	-0.030772	0.167415	0.103296	0	0.852024	1071.02	1.80699	505	0.703592	1296.96	0.694749	1313.47	1.01302	900.798
560	30.14	42.6	1.23179	73.2	4.47625	46	17	119	6.31696	1.7082	1.10618	1.24252	0.650914	0.0905366	0.0438248	0.0943043	1	6.25579	151.891	10.7711	88.2178	6.76549	140.448	0.48844	1945.38	6.6597	142.679
87	27.64	57.9	1.80337	69.2	3.53411	48	16	114	5.7313	1.7211	0.946612	1.26474	0.548281	0.256084	-0.023828	0.102002	0	3.683	325.129	4.13259	289.758	3.6095	331.75	0.427557	2800.68	2.79055	429.11
76	25.71	68.5	1.81408	6.99	0.495897	62	18	123	6.60026	1.72859	1.25082	1.26913	-0.304608	0.258657	0.0971957	0.103505	0	0.128234	10441.8	0.282068	4747.06	0.124119	10787.9	0.570878	2345.5	0.120461	11115.6
121	28.66	37.4	1.1526	13.4	0.709917	51.6	16	115	7.37275	1.73826	1.22286	1.27115	-0.148792	0.0616796	0.087378	0.104195	0	0.17503	6308.88	0.3716	2971.59	0.176298	6263.48	0.557102	1982.12	0.170426	6479.31
282	29.1	46.4	1.42997	15.4	0.815875	47	16	115	9.12465	1.74881	1.51344	1.27886	-0.0883764	0.155326	0.179965	0.106822	0	0.19092	5554.65	0.585635	1810.84	0.209876	5052.94	0.720964	1470.94	0.296808	3572.99
143	28.88	31.8	0.801715	12.1	0.927518	54.4	18	125	8.41017	1.75126	1.65364	1.29486	-0.0326775	-0.0959801	0.218442	0.112222	0	0.402607	2689.01	0.756658	1430.78	0.252404	4289.2	0.807029	1341.48	0.418767	2585.24
215	28.44	29.4	0.815385	19	1.25006	54	17	121	6.23602	1.76106	1.13543	1.28542	0.0969321	-0.0886374	0.0551614	0.109045	0	0.602561	1867.62	0.687169	1637.67	0.394687	2851.26	0.52011	2163.68	0.358668	3137.59
130	25.54	33.5	0.986948	17.1	1.00876	50	17	118	6.78083	1.76875	1.1667	1.28599	0.00378964	-0.00570562	0.0669587	0.109238	0	0.319095	4228.41	0.524982	2570.12	0.282295	4779.64	0.534928	2522.34	0.261867	5152.5
10	27.51	31.2	0.902156	36.3	2.21978	47.2	17	119	6.42859	1.77004	1.12573	1.28751	0.34631	-0.0447184	0.0514324	0.10975	0	1.48062	816.174	1.96686	614.401	1.19839	1008.39	0.516571	2339.35	1.13872	1061.23
362	20.09	72.6	1.25654	7.25	0.812298	45	20	141	5.34904	1.77458	0.986242	1.28401	-0.0902847	0.099177	-0.00601643	0.108567	0	0.19464	7891.79	0.288674	5321.09	0.209666	7326.21	0.454628	3378.71	0.148042	10375.8
174	26.72	32.3	0.915285	24	1.52192	56	17	120	8.36415	1.77637	1.49288	1.29387	0.182392	-0.0384436	0.174025	0.11189	0	0.687541	1848.2	1.45024	876.21	0.561745	2262.08	0.708646	1793.15	0.808645	1571.41
522	26	16.9	0.520828	20.3	1.07547	57.7	16	115	10.681	1.7869	1.77157	1.30672	0.0315989	-0.283305	0.248359	0.116182	1	1.67626	787.869	0.989217	1335.07	0.316418	4173.82	0.880857	1499.3	0.596003	2215.87
274	27.11	21.4	0.67583	16	0.695064	55	16	110	6.25102	1.79641	1.08243	1.37268	-0.157975	-0.170162	0.0344007	0.137571	0	0.429126	2891.8	0.293219	4232.16	0.188546	6581.65	0.543316	2284.03	0.155165	7997.59
479	29.88	34.6	1.04534	37.4	1.31229	51.5	15	106	5.79513	1.80377	1.22595	1.4927	0.118029	0.0192581	0.0884744	0.173972	0	0.447438	2187	0.848275	1153.57	0.51614	1895.9	0.662673	1476.67	0.541053	1808.6
653	35	28	0.851809	70.9	3.89404	58.2	17	116	14.85	1.81	2.48476	1.31927	0.590401	-0.069658	0.395284	0.120334	1	6.30698	67.9068	16.9923	25.2048	4.90519	87.313	1.43605	298.239	19.0448	22.4884
610	27	34.5	0.913661	28.1	1.99352	49	18	123	10.5	1.82	1.98987	1.33624	0.299621	-0.0392148	0.298824	0.125884	1	1.15859	1078.5	3.17462	393.602	0.993085	1258.24	1.01412	1232.13	2.3355	535.019
524	33	29.8	0.892995	30.6	1.7418	56.4	17	117	9.70884	1.83448	1.64494	1.33461	0.240998	-0.0491511	0.216149	0.125355	1	0.918677	684.208	2.07602	302.775	0.753526	834.166	0.795291	790.36	1.25619	500.375
481	29.86	44.7	0.876509	9.61	1.04498	69	19	135	7.78144	1.84183	1.59999	1.38388	0.0191083	-0.0572434	0.204116	0.141097	0	0.401275	2443.98	0.860445	1139.77	0.324646	3020.86	0.769395	1274.65	0.479712	2044.37
85	29.41	41	1.20791	18.8	1.10905	52.5	17	118	7.59639	1.85603	1.30702	1.34945	0.0449514	0.0820334	0.116283	0.130157	0	0.304526	3377.51	0.722673	1423.25	0.344643	2984.37	0.62333	1650.07	0.382275	2690.58
136	32.92	33.5	0.949289	15	0.951201	52	17	120	6.87286	1.85932	1.22671	1.35429	-0.0217275	-0.0226014	0.0887407	0.13171	0	0.310119	2055.02	0.527846	1207.36	0.275726	2311.35	0.590088	1080.01	0.275229	2315.53
548	25	41.9	1.18732	37.5	2.378	54.8	17	120	9.66045	1.87469	1.72425	1.36548	0.376213	0.0745679	0.2366	0.135286	1	1.28575	1073.05	4.13317	333.806	1.4967	921.809	0.836091	1650.15	2.68913	513.057
300	28.96	33.1	0.753143	4.57	0.409389	51.7	18	129	7.95613	1.87604	1.64676	1.40559	-0.387864	-0.123122	0.216631	0.147859	0	0.213976	5022.18	0.356709	3012.61	0.1224	8779.61	0.792882	1355.34	0.17333	6199.88
779	32	19.7	0.546363	35.4	2.32907	56.3	17	121	6.19	1.88	1.12705	1.37224	0.367182	-0.262518	0.0519449	0.137429	0	5.68475	130.191	2.18651	338.487	1.43689	515.076	0.559362	1323.13	1.40331	527.398
737	30.36	25.9	0.702252	8.33	0.568941	49	17	122	7.91	1.88	1.46956	1.37595	-0.244933	-0.153507	0.167187	0.138603	1	0.320641	2887.64	0.392993	2356.01	0.153995	6012.49	0.705377	1312.63	0.190678	4855.81
284	22.69	57.6	1.48878	14.6	1.07643	53.8	18	124	5.86773	1.88539	1.13339	1.38902	0.0319875	0.172831	0.0543787	0.142708	0	0.280916	5254.15	0.5464	2701.27	0.3411	4327.09	0.571167	2584.14	0.312487	4723.32
214	28.13	29.4	0.741208	8.41	0.644664	52	18	125	5.12155	1.88935	1.00702	1.39696	-0.190667	-0.13006	0.00303855	0.145184	0	0.314839	3665.95	0.236255	4885.33	0.17765	6496.95	0.534144	2160.81	0.134818	8561.05
133	32.16	37.1	1.14336	19.3	1.02249	58	16	115	8.83267	1.8925	1.46501	1.38394	0.00966014	0.0581819	0.16584	0.141117	0	0.279866	2579.76	0.753008	958.804	0.31433	2296.91	0.70484	1024.33	0.405674	1779.72
689	32	24.4	0.759968	30.8	1.57299	71	16	114	6.29	1.9	1.03889	1.39621	0.196725	-0.119205	0.0165696	0.14495	1	1.03426	715.59	0.85568	864.932	0.654367	1131.03	0.543637	1361.4	0.564368	1311.39
309	29.45	40	0.843281	6.92	0.690552	60	19	132	7.44025	1.90451	1.55624	1.43432	-0.160804	-0.0740276	0.192077	0.156646	0	0.256616	3991.79	0.503225	2035.58	0.197978	5174.08	0.754669	1357.36	0.264141	3878.07
186	27.01	16.8	0.455515	10.7	0.730812	53	17	122	5.3874	1.91291	1.0009	1.40004	-0.136194	-0.341497	0.000390101	0.14614	0	1.73758	718.677	0.264599	4719.44	0.204676	6101.16	0.534491	2336.36	0.15666	7971.17
358	32.9	20.5	0.605702	21.3	0.699057	61	15	105	8.08873	1.91653	1.85877	1.63075	-0.155487	-0.217741	0.269227	0.212388	0	0.592736	1078.88	0.601069	1063.92	0.240449	2659.57	0.885406	722.257	0.360006	1776.33
331	27.46	24.4	0.630665	17.6	1.29762	53.3	18	124	7.89605	1.92275	1.52517	1.41655	0.113147	-0.200201	0.183319	0.151232	0	1.19721	1012.86	1.1341	1069.23	0.472534	2566.19	0.738149	1642.78	0.650034	1865.46
396	22.67	61.8	1.3705	13.7	1.27418	55	19	130	5.23312	1.92392	1.09018	1.44489	0.105231	0.136879	0.0374994	0.159835	0	0.364864	4046.99	0.656976	2247.57	0.470124	3140.88	0.592889	2490.52	0.428563	3445.47
426	28.74	59.2	1.08636	13	1.48019	59.9	20	138	6.45536	1.92613	1.27056	1.42917	0.170318	0.0359755	0.103994	0.155083	0	0.530124	2068.26	1.10132	995.562	0.602455	1819.95	0.641486	1709.21	0.658528	1664.98
570	26.61	13.5	0.382549	38.1	2.41605	57	17	120	6.38369	1.93348	1.1394	1.4083	0.383106	-0.417312	0.0566747	0.148696	1	25.9254	49.3246	2.41785	528.884	1.61201	793.272	0.584544	2187.62	1.61838	790.148
68	25.26	45.8	1.29783	24.2	1.5346	53	17	120	7.63242	1.93629	1.36228	1.41035	0.185997	0.113219	0.134265	0.149325	0	0.509358	2680.73	1.30328	1047.71	0.632908	2157.42	0.668196	2043.49	0.758518	1800.16
381	22.02	45.5	0.913472	11.7	1.24062	55	19	134	6.15641	1.96413	1.27703	1.47841	0.0936402	-0.0393049	0.106202	0.169795	0	0.48711	3069.98	0.827533	1807.08	0.46357	3225.87	0.669068	2235.07	0.503484	2970.14
543	31	44.3	1.34768	3.27	0.179598	74	17	116	6.49791	1.96724	1.08726	1.43388	-0.745698	0.129588	0.036332	0.156512	1	0.0855979	9976.26	0.17984	4748.38	0.102715	8313.77	0.584373	1461.3	0.0760848	11223.6
53	27.71	40.5	1.17107	22.8	1.39424	54.6	17	119	6.44554	1.97642	1.12869	1.43762	0.144338	0.0685821	0.0525763	0.157644	0	0.450037	2647.44	0.812625	1466.17	0.545377	2184.63	0.59935	1987.9	0.518755	2296.75
747	32	23.5	0.651753	37	2.43433	50	17	121	17.82	1.98	3.24461	1.44523	0.38638	-0.185917	0.511162	0.159937	1	3.64697	202.937	5.1415	143.948	1.69521	436.587	1.79388	412.573	8.3209	88.9453
416	25.8	47.7	1.03121	10.6	1.02214	58.5	19	131	9.76822	1.99815	2.04216	1.50329	0.00951131	0.0133477	0.31009	0.177042	0	0.308321	4324.76	1.01649	1311.78	0.35019	3807.69	0.961323	1387.06	0.673448	1979.98
216	18.69	65	1.47898	6.23	0.558095	55.4	18	129	8.24802	2.00461	1.70718	1.50192	-0.253292	0.169963	0.232279	0.176646	0	0.127681	12178.7	0.454391	3422.13	0.169784	9158.61	0.82415	1886.78	0.244067	6371.14
207	24.52	47.9	1.51162	10	0.47291	56	16	112	10.0643	2.01555	1.67708	1.50387	-0.325222	0.179442	0.224553	0.17721	0	0.111993	12536.3	0.395347	3551.26	0.148082	9481.1	0.813147	1726.6	0.205084	6845.88
9	27.21	23	0.677606	19.3	1.13855	73	17	118	6.79525	2.02668	1.16918	1.47353	0.0563508	-0.169023	0.0678811	0.168358	0	0.799316	1542.58	0.626937	1966.72	0.401742	3069.15	0.634687	1942.7	0.393804	3131.02
235	32.84	40.6	0.877719	6.8	0.655714	60	19	131	6.97829	2.02691	1.45889	1.52492	-0.183286	-0.0566446	0.164023	0.183246	0	0.226217	2855.99	0.442664	1459.52	0.203364	3176.94	0.746115	865.919	0.241784	2672.12
58	30.81	63.7	1.68696	19.5	1.3834	54	18	123	7.38657	2.03242	1.39984	1.49219	0.140949	0.227106	0.146077	0.173825	0	0.446767	1959.54	1.13063	774.31	0.565271	1548.74	0.714147	1225.88	0.686309	1275.6
276	28.97	32.3	0.993084	19.7	0.734447	58	15	107	9.32354	2.03264	1.84196	1.64146	-0.13404	-0.00301393	0.265281	0.215232	0	0.211585	5074.18	0.629157	1706.45	0.256952	4178.29	0.882499	1216.57	0.379847	2826.46
204	28.99	41.5	1.27896	21.1	1.11785	55	16	115	8.48622	2.03911	1.40755	1.49115	0.0483853	0.106856	0.148463	0.17352	0	0.300477	3566.37	0.812658	1318.65	0.396685	2701.42	0.71618	1496.29	0.476001	2251.28
36	28.49	62.4	1.69191	6	0.409801	56	17	122	7.11952	2.04476	1.3227	1.49654	-0.387427	0.228378	0.121461	0.175089	0	0.10648	10524	0.273409	4098.64	0.133178	8414.32	0.692454	1618.31	0.136276	8223.02
682	25	28.8	0.707911	78.2	6.23389	54.5	18	126	8.6	2.05	1.71848	1.52123	0.794759	-0.150021	0.235145	0.182194	1	35.8584	38.4756	54.3367	25.3912	23.3589	59.0643	0.830272	1661.71	39.887	34.5896
102	27.17	28	0.885426	6.21	0.28183	61.5	16	111	10.1713	2.06692	1.72051	1.55886	-0.550013	-0.0528479	0.235657	0.192807	0	0.132819	9307.42	0.326918	3781.38	0.119106	10379	0.836069	1478.58	0.159169	7766.59
419	27.5	36.1	0.742491	2.69	0.277128	54.7	19	133	8.03146	2.07592	1.67553	1.56372	-0.55732	-0.129309	0.224152	0.194158	0	0.191343	6319.95	0.318335	3798.77	0.119102	10153.3	0.823173	1469.05	0.153522	7876.93
369	28.97	57.5	1.24307	19	1.83214	44	19	131	9.51807	2.09183	1.98987	1.57376	0.262959	0.0944972	0.298824	0.196939	0	0.725004	1480.85	2.6797	400.65	1.03432	1038	0.925272	1160.33	1.86251	576.439
373	30.25	28.4	0.839119	16.5	0.541523	56.3	15	105	10.7261	2.10288	2.46483	1.78931	-0.266383	-0.0761763	0.391787	0.252686	0	0.206188	4549.64	0.537172	1746.33	0.215534	4352.36	1.00516	933.263	0.374159	2507.18
491	22.97	42.3	0.732117	6.87	0.769722	66	20	141	7.4664	2.10678	1.37664	1.52438	-0.113666	-0.135419	0.138819	0.183092	0	0.391405	3747.66	0.484943	3024.8	0.243911	6013.89	0.722161	2031.2	0.275824	5318.07
286	28.96	79.1	2.49622	32.8	1.55114	47.8	16	112	6.54315	2.10961	1.09032	1.57405	0.190652	0.397283	0.0375535	0.197018	0	0.951202	1129.75	0.91708	1171.79	0.749185	1434.39	0.697367	1540.97	0.746338	1439.86
677	27	67.6	1.32555	15.4	1.67458	45	19	135	9.53	2.11	1.95952	1.58537	0.223906	0.122396	0.292149	0.200131	1	0.59682	2093.66	2.23203	559.82	0.875303	1427.55	0.913962	1367.16	1.52328	820.293
285	26.65	40.4	1.27493	19.3	0.912716	54	16	112	11.3021	2.11539	1.88334	1.57836	-0.0396645	0.105488	0.274928	0.198207	0	0.224824	5674.89	0.828539	1539.88	0.319358	3995.05	0.889506	1434.34	0.511944	2492.17
487	22.24	25	0.468647	4.22	0.475887	53.5	20	137	7.13628	2.12072	1.42908	1.58218	-0.322496	-0.329154	0.155058	0.199256	0	1.06758	1395.1	0.331937	4486.94	0.159972	9310.3	0.764804	1947.41	0.18	8274.34
475	28.19	87.4	1.43931	11	1.10957	63	20	144	8.43163	2.12465	1.43798	1.47733	0.0451543	0.158153	0.157753	0.169478	0	0.292678	3924.76	0.826861	1389.22	0.387212	2966.57	0.72091	1593.39	0.477298	2406.65
392	20.04	81.3	1.52404	10.8	1.21791	48.7	20	137	7.57998	2.12762	1.51794	1.58733	0.0856152	0.182996	0.181254	0.200668	0	0.342832	4482.85	1.01914	1508	0.49676	3093.78	0.788031	1950.26	0.640217	2400.53
413	29.32	31.2	0.97184	17.6	0.693459	56	15	108	8.79409	2.12894	1.64379	1.683	-0.158979	-0.012405	0.215846	0.226085	0	0.204509	5075.12	0.53559	1937.88	0.250075	4150.38	0.853242	1216.43	0.324566	3197.83
391	30.1	22.3	0.694617	48.3	1.90307	67	15	108	5.79035	2.1369	1.08233	1.68929	0.279456	-0.158255	0.0343604	0.227704	0	1.83853	519.214	1.33013	717.669	1.24161	768.833	0.816716	1168.81	1.35191	706.102
357	29.33	46.7	1.09037	8.9	0.767209	55.9	18	128	8.44094	2.14564	1.73103	1.60297	-0.115086	0.037572	0.238305	0.204926	0	0.20035	5175.3	0.627198	1653.18	0.261179	3969.96	0.847328	1223.69	0.370001	2802.34
154	28.72	30.3	0.858611	16.7	1.059	53	17	120	7.71367	2.15615	1.37678	1.57049	0.0248977	-0.0662035	0.138864	0.196034	0	0.424206	2589.29	0.728732	1507.27	0.392635	2797.5	0.746645	1471.11	0.456336	2406.99
537	43	18.1	0.55781	20.1	1.06488	70	16	115	9.76986	2.17395	1.62046	1.58976	0.0272989	-0.253513	0.209637	0.20133	1	1.30089	44.0303	0.895946	63.9308	0.40299	142.134	0.814672	70.3087	0.548504	104.427
417	34.21	48.1	1.06668	10.7	0.995164	57.5	19	130	8.66596	2.17887	1.80533	1.63636	-0.00210551	0.0280359	0.256556	0.21388	0	0.286269	1755.84	0.900419	558.23	0.380504	1320.99	0.87273	575.941	0.564165	890.946
119	30.44	43.8	1.1321	10.3	0.759402	65	18	124	10.759	2.18036	2.07817	1.60634	-0.119528	0.0538829	0.317681	0.205836	0	0.191548	4787.27	0.704566	1301.5	0.258786	3543.44	0.949854	965.404	0.451862	2029.36
301	28.96	24.8	0.762492	30.2	1.1259	55	15	107	8.63362	2.18613	1.70566	1.76541	0.0515011	-0.117765	0.231893	0.246846	0	0.589506	1822.92	1.02294	1050.52	0.515857	2083.18	0.895819	1199.6	0.698212	1539.11
614	35	31.6	0.993039	38.8	1.60832	65	16	109	13.63	2.2	2.43916	1.70754	0.206372	-0.00303357	0.38724	0.232371	1	0.679108	630.661	2.26917	188.742	0.905979	472.734	1.02603	417.421	1.79448	238.669
348	28.41	51.2	1.13543	14.8	1.37649	56	19	130	7.69716	2.20792	1.6035	1.65818	0.138772	0.0551608	0.205069	0.219632	0	0.449874	2507.8	1.32324	852.598	0.65216	1729.93	0.836044	1349.44	0.878199	1284.67
347	31.17	48.7	1.49731	22.6	0.842563	55.8	15	107	7.12326	2.23017	1.40727	1.80098	-0.0743974	0.175313	0.148379	0.255508	0	0.20001	4172.93	0.55528	1503.08	0.352361	2368.67	0.91162	915.544	0.417912	1997.14
360	31.23	15.2	0.473461	19.9	0.784082	64.5	15	108	10.8484	2.23195	2.02779	1.76443	-0.105639	-0.324716	0.307022	0.246605	0	1.60496	515.774	0.721203	1147.8	0.31121	2659.93	0.934249	886.058	0.46979	1762.06
90	26.85	49.1	1.52928	23.5	1.20017	41	16	114	9.03548	2.26084	1.49235	1.66137	0.0792424	0.184487	0.17387	0.220466	0	0.335151	3762.48	0.97586	1292.2	0.519103	2429.19	0.819021	1539.64	0.651761	1934.76
345	23.78	77.3	1.38982	11.6	1.32444	55	20	139	12.4396	2.27243	2.40055	1.67456	0.122033	0.142959	0.38031	0.223901	0	0.389022	3693.32	1.60886	893.045	0.619277	2320.1	1.02848	1397	1.23806	1160.51
320	25.97	39.3	1.04078	4.88	0.346206	64	18	123	8.10738	2.28711	1.53644	1.67919	-0.460666	0.0173586	0.186515	0.2251	0	0.111823	11827.7	0.308007	4294.1	0.14387	9193.08	0.835046	1583.88	0.167189	7910.86
748	24.1	33.5	0.949289	42.5	2.69507	53	17	120	12.08	2.3	2.15611	1.67527	0.43057	-0.0226014	0.33367	0.224084	1	2.12268	670.503	6.42706	221.448	2.64625	537.841	0.961519	1480.22	4.88014	291.644
386	22.8	40.9	1.05714	11.1	0.818385	58	18	124	7.6715	2.3079	1.4818	1.7003	-0.0870424	0.0241321	0.170789	0.230524	0	0.223267	6595.07	0.572984	2569.82	0.309451	4758.32	0.840285	1752.34	0.374088	3936.15
334	34.87	25.1	0.741616	32.3	1.06007	52.9	15	105	12.3215	2.30891	2.83145	1.96463	0.0253357	-0.129821	0.452009	0.29328	0	0.574592	765.82	1.14401	384.643	0.564077	780.096	1.00028	439.912	0.947286	464.521
731	30	42.5	1.12552	39.9	2.83066	60	18	123	8.65	2.31	1.63927	1.69599	0.451887	0.051355	0.214651	0.229424	1	1.99167	484.778	5.86487	164.628	3.03309	318.328	0.857954	1125.37	4.3447	222.229
66	31.78	42.9	1.26388	20.3	1.19754	59.6	17	118	8.90619	2.31287	1.53238	1.6816	0.0782896	0.101707	0.185368	0.225723	0	0.336048	2276.79	1.00384	762.187	0.526952	1451.96	0.835743	915.487	0.673938	1135.29
323	24.58	60	1.23406	8.39	0.86435	44.5	19	133	12.597	2.32003	2.62801	1.7476	-0.0633106	0.091335	0.419626	0.242442	0	0.212227	6601.78	0.872492	1605.83	0.346861	4039.3	1.05527	1327.69	0.690895	2027.91
206	31.55	28.9	0.912019	44.9	2.12336	57.7	16	112	8.78398	2.32767	1.46372	1.73676	0.327025	-0.039996	0.165459	0.239739	0	1.32461	597.4	2.6993	293.158	1.63195	484.893	0.862496	917.479	2.11393	374.337
329	29.79	57.9	1.04102	18	2.05517	65	20	139	7.88984	2.34406	1.52255	1.72734	0.312847	0.0174583	0.182573	0.237378	0	1.04305	947.462	2.64805	373.201	1.50903	654.893	0.860468	1148.51	1.99621	495.064
774	28	26.9	0.762265	32.9	2.0863	67	17	120	3.47	2.36	0.619345	1.71897	0.319377	-0.117894	-0.208067	0.235268	0	1.78079	654.732	0.392173	2973.03	1.54624	754.048	1.06166	1098.22	1.65168	705.914
744	26	32.3	0.96791	83.6	4.75865	46	17	117	16.18	2.36	2.74132	1.71694	0.677483	-0.0141648	0.43796	0.234756	1	9.07522	145.525	29.9728	44.0623	12.3048	107.33	1.10265	1197.73	28.8571	45.7658
200	30.67	32.6	0.801316	6.99	0.557224	58.5	18	126	7.02082	2.36216	1.40293	1.75287	-0.25397	-0.0961964	0.147035	0.243751	0	0.231645	3847.42	0.363968	2448.67	0.213811	4168.35	0.872365	1021.63	0.242643	3673.04
330	27.18	34.7	1.08086	23	0.906225	52	15	108	7.68887	2.36452	1.4372	1.86924	-0.0427638	0.0337698	0.157518	0.271664	0	0.248619	4969.05	0.625114	1976.28	0.413139	2990.29	0.968929	1275.02	0.503159	2455.29
111	25.48	29.7	0.874996	7.07	0.417074	73.3	17	118	8.54403	2.37316	1.47007	1.72544	-0.379787	-0.057994	0.167338	0.236899	0	0.158724	8523.05	0.317823	4256.49	0.166525	8123.77	0.855277	1581.72	0.189545	7137.14
232	30.45	27.5	0.856521	16.8	0.857993	64	16	114	4.96203	2.37394	0.819556	1.74448	-0.0665162	-0.067262	-0.0864216	0.241667	0	0.320339	2859.09	0.201423	4547.03	0.342531	2673.85	0.967659	946.489	0.338149	2708.5
630	32	27.8	0.845724	62.3	3.42171	50	17	116	5.84	2.38	0.977172	1.73473	0.534243	-0.0727712	-0.0100291	0.239232	1	4.55734	162.399	4.07889	181.448	5.05309	146.466	0.892019	829.697	5.87218	126.036
7	31.59	31.7	0.916614	9.6	0.587049	63	17	119	8.10505	2.38563	1.41929	1.73528	-0.231326	-0.0378137	0.152073	0.239369	0	0.189271	4156.79	0.3861	2037.71	0.220859	3562.28	0.859378	915.5	0.252889	3111.1
569	34.08	26.7	0.838271	65.3	3.21153	61.6	16	113	7.94371	2.39434	1.31365	1.7712	0.506711	-0.0766153	0.118479	0.248268	1	3.94666	130.624	5.99761	85.9553	4.43927	116.129	0.890061	579.204	5.68885	90.6205
291	28.29	41.6	1.31549	11.8	0.535522	60.1	16	111	8.0618	2.48108	1.36368	1.87122	-0.271223	0.119087	0.134714	0.272124	0	0.124249	9170.63	0.339297	3358.24	0.230156	4950.74	0.98272	1159.48	0.26413	4313.94
294	27.23	29.5	0.799862	9.7	0.662512	58.1	17	122	9.21995	2.48731	1.71293	1.82043	-0.178806	-0.0969847	0.233739	0.260175	0	0.273104	4508.92	0.532112	2314.18	0.270045	4559.99	0.921966	1335.63	0.348228	3536.2
478	26.95	46.3	0.832455	4.9	0.559462	53	20	139	10.9903	2.48748	2.12086	1.83303	-0.252229	-0.0796392	0.326513	0.263169	0	0.215209	5824.06	0.528054	2373.6	0.231054	5424.66	0.952947	1315.28	0.339184	3695.3
626	33	24.4	0.661581	35.9	2.45198	55.1	17	122	16.69	2.51	3.10075	1.83704	0.389516	-0.179417	0.491467	0.264119	1	3.55828	176.649	5.31278	118.312	2.45964	255.552	1.10198	570.398	5.41432	116.093
655	23	49.3	1.33672	15.6	1.06548	50	17	122	4.04	2.51	0.750572	1.83704	0.0275466	0.12604	-0.124608	0.264119	1	0.276258	5306.06	0.213214	6874.98	0.506068	2896.53	1.24517	1177.23	0.587329	2495.77
124	25.31	27.3	0.740212	16.5	1.12695	57.3	17	122	9.32209	2.51799	1.73191	1.84289	0.0519059	-0.130644	0.238524	0.265499	0	0.63157	2157.52	1.03888	1311.63	0.554562	2457.12	0.933518	1459.67	0.743505	1832.71
612	38	42.1	1.19299	34.5	2.18776	54.5	17	120	10.24	2.52	1.82769	1.83551	0.34	0.0766359	0.261903	0.263756	1	1.06806	201.136	3.62783	59.2159	1.90459	112.793	0.93263	230.344	2.75623	77.9419
565	32	27.8	0.753769	32.6	2.22659	52	17	122	12.0052	2.52377	2.23038	1.84712	0.34764	-0.122762	0.348379	0.266495	1	2.09388	353.461	4.24361	174.405	2.00022	370.012	0.964759	767.14	3.26422	226.733
436	29.7	51	0.916959	6.21	0.709033	62.9	20	139	10.2949	2.54296	1.98668	1.87391	-0.149334	-0.0376501	0.298128	0.27275	0	0.228233	4372.27	0.637826	1564.53	0.305626	3265.1	0.951501	1048.76	0.42521	2346.83
502	32.89	69.6	1.3339	8.51	0.944797	61.7	19	136	8.23057	2.625	1.67252	1.96656	-0.0246617	0.125122	0.22337	0.293708	0	0.232639	2753.57	0.783991	817.084	0.478142	1339.74	1.01321	632.236	0.614334	1042.73
600	27	20.7	0.620302	79.5	4.52527	57.9	17	117	12.34	2.63	2.09073	1.91337	0.655644	-0.207397	0.320297	0.281799	1	19.765	63.2195	24.2085	51.6155	12.7097	98.3134	0.964116	1296.04	19.9022	62.7836
500	29.55	21.4	0.666583	22	0.866824	58	15	108	7.6498	2.66029	1.4299	2.10305	-0.0620689	-0.176146	0.155306	0.32285	0	0.573822	1766.81	0.587173	1726.63	0.481198	2106.9	1.23226	822.745	0.620274	1634.49
602	32	45	1.34848	31	1.76457	53.3	17	117	7.14	2.69	1.20971	1.95702	0.246639	0.129845	0.08268	0.291596	1	0.658783	1123.44	1.40295	527.535	1.36023	544.102	1.14183	648.173	1.77154	417.775
306	23.64	91.1	1.63794	13.4	1.52996	54	20	139	11.7041	2.69151	2.25861	1.98338	0.184679	0.214298	0.353842	0.297406	0	0.525411	2745.27	2.02971	710.64	1.06057	1360.02	0.97749	1475.61	1.55782	925.906
510	23	22.5	0.71005	46.3	2.18957	57.9	16	112	10.6599	2.69462	1.77632	2.01055	0.340359	-0.148711	0.249521	0.303315	1	2.322	631.285	3.5482	413.122	2.23474	655.932	1.02623	1428.37	3.07081	477.347
383	26.17	26.8	0.538045	8.91	0.944783	61.8	19	134	8.91814	2.70159	1.8499	2.0335	-0.0246679	-0.269182	0.267149	0.308243	0	1.24944	1048.03	0.855538	1530.56	0.508001	2577.65	1.02803	1273.75	0.663387	1973.89
145	23.72	34	1.07296	18.6	0.879612	53.7	16	112	10.2863	2.77177	1.71406	2.06811	-0.0557089	0.0305851	0.234027	0.315574	0	0.240832	5976.01	0.731649	1967.08	0.475438	3027.13	1.08127	1331.03	0.608209	2366.31
355	26.31	44.9	0.901426	18.1	1.91926	50	19	134	11.2358	2.80629	2.33067	2.11231	0.283133	-0.04507	0.36748	0.324757	0	1.09529	1186.85	3.15881	411.531	1.85215	701.858	0.996335	1304.73	2.58108	503.645
756	31.29	30.3	0.9562	48.8	2.3078	45	16	112	10.73	2.82	1.788	2.1041	0.363198	-0.0194512	0.252367	0.323066	1	1.47992	554.734	3.99768	205.36	2.72782	300.96	1.08851	754.208	3.72521	220.381
403	31.43	38	1.18365	52.1	2.0528	48	15	108	12.233	2.8284	2.2866	2.23595	0.312346	0.073224	0.35919	0.349461	0	0.937092	859.047	3.60419	223.353	2.37753	338.589	1.03791	775.606	3.12233	257.822
468	23.54	33.4	1.04037	21.8	0.858944	55	15	108	15.9729	2.83733	2.98565	2.24301	-0.0660351	0.0171868	0.475039	0.350831	0	0.241311	5993.5	0.851522	1698.48	0.538691	2684.83	0.944844	1530.72	0.704822	2052
547	30	50.8	1.37739	107	7.30812	50.5	17	122	14.4684	2.84296	2.68802	2.08073	0.863806	0.139057	0.429432	0.318216	1	27.5093	35.098	113.322	8.52015	64.3617	15.0015	0.97419	991.1	101.644	9.49906
749	35	28.5	0.894784	38.7	1.90331	56	16	113	10.66	2.85	1.76284	2.10827	0.279509	-0.0482817	0.246213	0.323927	1	1.08983	392.983	2.63814	162.344	1.81421	236.074	1.09897	389.718	2.44532	175.145
311	29.47	46.5	1.20188	6.95	0.512412	84	18	124	13.3491	2.86724	2.57846	2.11238	-0.290381	0.0798617	0.411361	0.324772	0	0.124843	8188.37	0.516496	1979.22	0.27613	3702.08	0.977369	1045.93	0.373239	2738.89
508	22.78	33.1	0.620489	9.24	1.04199	55	20	137	14.668	2.87575	2.93735	2.14548	0.0178634	-0.207266	0.467956	0.331525	0	0.899798	1637.16	1.10836	1329.08	0.646943	2277.03	0.960393	1533.86	0.925319	1592
646	34	28.9	0.818939	7.14	0.452772	53	17	120	10.75	2.88	1.91872	2.09772	-0.344121	-0.0867483	0.283012	0.321748	1	0.189484	2762.98	0.428363	1222.19	0.247703	2113.59	1.05244	497.455	0.306856	1706.15
95	31.92	41	1.1371	21.7	1.4277	53	17	121	10.2089	2.91884	1.85881	2.1305	0.154638	0.0557991	0.269234	0.328481	0	0.478775	1564.8	1.61294	464.487	1.06766	701.713	1.08765	688.816	1.41038	531.197
739	34.36	29.2	0.921487	42.8	2.02405	46.5	16	112	10.11	2.93	1.68468	2.18617	0.306222	-0.035511	0.226518	0.339685	1	1.18008	413.523	2.86509	170.323	2.20873	220.938	1.19772	407.433	3.00401	162.447
326	25.21	16.5	0.487516	37.8	1.24058	44.5	15	105	11.4202	2.94331	2.62435	2.50443	0.093625	-0.312011	0.419021	0.398709	0	2.65677	515.004	1.46124	936.362	1.16432	1175.14	1.03567	1321.12	1.30173	1051.1
155	32.29	44.4	0.913202	13.6	1.40109	62	19	133	10.2863	2.94753	2.14594	2.22027	0.146466	-0.0394333	0.331617	0.346406	0	0.596567	1185.66	1.70403	415.088	1.11837	632.459	1.06384	664.877	1.44783	488.541
352	27.21	39.7	0.744212	17.2	1.93963	54	20	137	10.0072	2.94776	2.00401	2.19921	0.28772	-0.128304	0.301901	0.342266	0	1.61838	761.877	3.01559	408.878	2.04458	603.061	1.09052	1130.66	2.71619	453.947
742	40	37.9	0.931591	23.5	1.87336	76	18	126	3.68	2.96	0.735351	2.19651	0.27262	-0.0307748	-0.133506	0.341732	1	0.992579	129.767	0.522737	246.403	1.89958	67.8065	2.88414	44.6594	4.11353	31.3123
169	40.45	57.1	1.73708	20	1.09846	57.3	17	116	12.1855	3.00761	2.03892	2.19219	0.0407845	0.23982	0.3094	0.340877	0	0.312491	365.978	1.1267	101.504	0.730419	156.574	1.07697	106.191	0.93999	121.666
546	32	22.3	0.656983	24.3	1.43351	64	17	118	10.8935	3.04535	1.87431	2.21416	0.1564	-0.182446	0.272842	0.345208	1	1.25965	587.548	1.63446	452.813	1.15834	638.935	1.14302	647.501	1.51546	488.37
596	30	42.5	1.20432	31.1	1.97216	44.3	17	120	9.17	3.08	1.63671	2.2434	0.294942	0.0807428	0.213972	0.350906	1	0.854089	1130.47	2.63862	365.919	2.20027	438.818	1.28559	751.035	3.02742	318.925
621	34	44.6	1.26383	45.7	2.89799	60.1	17	120	6.5	3.08	1.16016	2.2434	0.462097	0.101689	0.0645165	0.350906	1	1.98161	264.2	3.79813	137.842	5.24485	99.82	1.77525	294.91	8.74835	59.8446
356	29.27	27.9	0.86905	16.7	0.657998	66	15	108	10.3201	3.1008	1.92903	2.45129	-0.181775	-0.0609554	0.28534	0.389394	0	0.231024	4515.02	0.580261	1797.6	0.471831	2210.7	1.31945	790.544	0.576559	1809.15
649	39	36.1	1.09822	484	26.5828	45.3	17	116	3.69	3.15	0.617425	2.29597	1.4246	0.0406912	-0.209416	0.360966	1	4472.08	0.0373394	1636.75	0.102022	11841.4	0.0141018	4.83844	34.5122	51081.6	0.00326898
572	30	22.3	0.687247	45.9	2.43173	52	16	115	10.6951	3.16952	1.77392	2.31779	0.385916	-0.162887	0.248933	0.365074	1	3.16208	305.343	4.45709	216.626	3.70379	260.684	1.28411	751.896	5.0676	190.528
250	27.36	22.7	0.601163	5.58	0.395866	56	18	123	7.8822	3.17612	1.49376	2.3319	-0.402451	-0.221008	0.174282	0.367709	0	0.390405	3127.17	0.315489	3869.75	0.279811	4363.18	1.52539	800.365	0.361959	3372.93
287	30.09	32.4	1.02456	44.5	2.01955	67	16	111	11.0079	3.1831	1.86203	2.40068	0.305255	0.010539	0.269988	0.380334	0	1.02328	933.943	3.11293	307.006	2.6521	360.351	1.3136	727.532	3.52504	271.114
387	29.29	61.7	1.15662	2.23	0.251476	45	20	137	13.0282	3.20354	2.60898	2.39003	-0.599504	0.0631911	0.41647	0.378403	0	0.0922577	11283.8	0.386158	2695.82	0.248271	4193.04	1.00974	1030.97	0.274306	3795.08
342	28	15.5	0.476557	12.6	0.469748	50.8	15	107	11.2255	3.29076	2.21771	2.65747	-0.328135	-0.321885	0.345905	0.424468	0	0.98956	1178.24	0.471901	2470.73	0.415671	2804.96	1.30551	893.093	0.457088	2550.81
709	23	15.7	0.47047	2.87	0.163365	49.5	17	117	9.62	3.31	1.62988	2.40808	-0.786841	-0.327468	0.212157	0.381672	1	0.880688	1664.43	0.328144	4467.07	0.25603	5725.27	1.5085	971.718	0.305183	4803.15
619	28	19.3	0.558064	80.7	4.93488	69	17	119	5.26	3.31	0.921091	2.40765	0.693277	-0.253316	-0.0356975	0.381594	1	34.9336	33.376	9.68509	120.385	25.2117	46.246	3.18877	365.64	63.3573	18.4026
762	26.46	19.8	0.598201	29.3	1.02807	52	15	106	3.56	3.34	0.753115	2.76399	0.0120248	-0.223153	-0.123139	0.441537	1	0.986956	1306.54	0.204658	6300.74	1.08195	1191.82	9.63769	133.797	4.84546	266.124
208	31.25	45.8	1.41148	10.3	0.545683	62	16	115	8.65425	3.34228	1.43542	2.44412	-0.26306	0.149673	0.156978	0.388123	0	0.124857	6611.75	0.368786	2238.48	0.390966	2111.49	1.81358	455.188	0.55436	1489.14
397	33.28	48.8	0.895517	9.63	1.09648	58	20	138	15.251	3.3573	3.00173	2.49107	0.0400005	-0.0479264	0.477372	0.396387	0	0.415348	1440.58	1.18769	503.784	0.945984	632.506	0.939687	636.745	1.03258	579.461
529	26	19.9	0.61981	62.5	3.19194	45	16	114	14.4768	3.36104	2.39107	2.46985	0.504055	-0.207742	0.378593	0.39267	1	7.92026	166.746	10.0476	131.442	8.10803	162.884	1.10159	1198.88	9.86717	133.845
635	28	36	1.13691	71.7	3.11476	48	16	110	4.14	3.4	0.716886	2.59803	0.493424	0.0557264	-0.14455	0.414644	1	2.49606	467.113	1.4924	781.252	8.50071	137.158	7.47081	156.066	36.9621	31.5443
599	33	27.3	0.789386	46	2.81294	58.2	17	119	6.93	3.48	1.21353	2.53131	0.449161	-0.10271	0.08405	0.403345	1	3.21206	195.689	3.82642	164.27	6.25702	100.458	2.56253	245.291	12.3395	50.9394
247	28.46	88.5	2.1203	9.3	0.771028	49	18	127	8.99454	3.48908	1.8229	2.59819	-0.11293	0.326396	0.260762	0.41467	0	0.24015	4678.16	0.658706	1705.55	0.640454	1754.16	1.58091	710.641	0.823643	1364.01
643	45	32.2	0.931071	31.8	1.9446	77	17	119	7.92	3.53	1.38689	2.56768	0.28883	-0.0310171	0.142042	0.409541	1	1.07078	30.6707	2.09577	15.6704	2.82836	11.6115	2.21028	14.8585	4.83617	6.79081
351	30.19	24	0.42317	3.47	0.394199	73	20	140	18.249	3.56348	3.44541	2.60407	-0.404285	-0.373485	0.53724	0.415653	0	1.47801	639.172	0.403695	2340.13	0.353617	2671.54	0.858866	1099.94	0.338732	2788.93
288	26.91	54.8	1.31291	5.36	0.444378	50.2	18	127	12.6405	3.56837	2.56182	2.65723	-0.352248	0.118234	0.408549	0.424429	0	0.107936	11640.6	0.468565	2681.48	0.399343	3146.29	1.11566	1126.19	0.405882	3095.6
520	35	47.5	1.3994	16.9	0.996966	52.7	17	118	18.0202	3.57986	3.10053	2.60278	-0.00131976	0.145943	0.491436	0.415438	1	0.249544	1716.28	1.02535	417.699	0.903428	474.069	0.927236	461.896	0.907437	471.974
622	25	28.3	0.83375	27.3	1.61048	49	17	118	8.37	3.58	1.44013	2.60288	0.206956	-0.078964	0.158401	0.415455	1	0.893576	1543.99	1.53454	899.08	2.00797	687.099	2.18585	631.184	3.32015	415.546
632	35	218.9	6.81791	28.1	1.4351	53	16	114	8.34	3.66	1.37748	2.68954	0.156881	0.833651	0.139085	0.429678	1	43.1119	9.93432	1.17706	363.862	1.74829	244.974	2.61028	164.077	3.13979	136.406
385	27.76	25.8	0.803637	22	0.866824	51.5	15	108	11.6189	3.68869	2.1718	2.91604	-0.0620689	-0.0949399	0.336819	0.464793	0	0.367053	3234.2	0.841153	1411.3	0.967564	1226.92	1.59407	744.711	1.09832	1080.85
497	27.47	49.2	0.902857	7.67	0.873312	65	20	138	21.2888	3.72365	4.1901	2.7629	-0.0588304	-0.0443811	0.622224	0.441366	0	0.299195	4050.14	0.703183	1723.28	0.86101	1407.4	0.730876	1657.99	0.705734	1717.05
702	26	32.6	0.942637	17.8	1.08849	48	17	119	16.98	3.74	2.97341	2.72043	0.0368232	-0.0256554	0.473254	0.434638	1	0.379531	3479.74	1.17778	1121.33	1.13641	1162.14	0.979966	1347.67	1.08559	1216.54
69	28.38	19	0.600824	14.1	0.639903	68	16	111	16.7904	3.74821	2.84017	2.82688	-0.193886	-0.221252	0.453344	0.451307	0	0.556391	2032.78	0.620995	1821.3	0.630258	1794.53	1.06001	1066.99	0.577475	1958.56
531	25	50.8	1.12656	43.9	4.08296	58	19	130	14.8661	3.75543	3.09696	2.82038	0.610975	0.0517545	0.490936	0.450308	1	5.08845	271.139	19.069	72.3518	20.8071	66.3078	0.960151	1436.94	19.2154	71.8005
644	31	34.3	1.04347	14.7	0.807369	50.9	17	116	6.6	3.85	1.10434	2.80618	-0.0929281	0.0184781	0.0431019	0.448116	1	0.222714	3834.27	0.358416	2382.56	0.80709	1058.06	4.6101	185.234	1.99912	427.161
627	20	58.7	1.55455	55.6	3.94448	48	18	123	4.63	3.85	0.877436	2.82666	0.595989	0.191604	-0.0567845	0.451273	1	4.44052	346.243	4.62843	332.186	19.0316	80.7869	7.75664	198.217	81.5129	18.8621
652	29	30.2	0.873241	5.93	0.362625	49.5	17	119	3.24	3.94	0.567364	2.86591	-0.440542	-0.058866	-0.246138	0.457262	1	0.14816	7226.03	0.0353945	30247.8	0.421313	2541.12	24.5611	43.5895	3.3674	317.932
647	29	31.4	0.977991	73.3	3.74351	51.5	16	114	9.28	3.96	1.53273	2.90999	0.573278	-0.00966504	0.185467	0.463892	1	4.62564	231.45	10.9753	97.5469	17.6921	60.5134	2.84511	376.296	33.2546	32.1942
566	24	49.8	1.31885	62.6	4.44108	59	18	123	16.3062	3.98908	3.0902	2.92877	0.647489	0.120195	0.489986	0.466685	1	6.01021	237.528	24.1271	59.1696	28.7278	49.6937	0.987545	1445.6	25.2429	56.5542
192	31.13	33.4	1.04028	24.3	1.24103	53	16	114	17.7444	4.0435	2.93076	2.97135	0.0937808	0.0171518	0.466981	0.472954	0	0.410395	2044.81	1.44652	580.138	1.71981	487.949	1.07036	784.019	1.49062	562.973
746	29	28.6	0.879325	188	7.00893	52	15	107	3.9	4.05	0.770485	3.27059	0.845652	-0.0558504	-0.113236	0.514626	1	33.8077	31.6675	18.1735	58.9102	150.501	7.11362	25.8038	41.4902	1568.84	0.682418
314	28.95	33.7	0.892475	13	0.922269	54.7	18	123	14.5674	4.21567	2.76067	3.09513	-0.0351422	-0.049404	0.441015	0.490679	0	0.32738	3285.56	0.94628	1136.69	1.21523	885.123	1.22594	877.392	1.0603	1014.45
611	40	52	1.09627	12.1	1.20747	56.9	19	132	3.88	4.26	0.811561	3.20827	0.0818758	0.0399157	-0.0906787	0.506271	1	0.372859	345.449	0.31445	409.616	1.98728	64.8141	19.6992	6.53855	14.0111	9.19302
608	33	26.9	0.806093	53.4	3.03961	55	17	117	11.01	4.32	1.86539	3.14288	0.482818	-0.0936151	0.270769	0.497327	1	3.70993	169.428	7.83806	80.1941	12.4745	50.3882	2.51021	250.403	18.8447	33.3551
617	28	15.9	0.49001	38.4	2.03439	55	16	115	11.94	4.41	1.9804	3.22492	0.308434	-0.309795	0.296753	0.508519	1	6.33074	184.172	3.30006	353.31	5.3101	219.571	2.4059	484.619	7.2936	159.858
521	30	21.2	0.613003	17.4	1.06403	64	17	119	19.6131	4.41276	3.43449	3.20979	0.0269525	-0.212537	0.535862	0.506477	1	0.961429	1004.25	1.07469	898.417	1.63379	590.971	0.917758	1052.04	1.10542	873.442
631	29	40.2	1.18434	65.6	3.86988	49.6	17	118	11.29	4.42	1.94254	3.21362	0.587697	0.0734756	0.28837	0.506994	1	4.26472	251.038	15.0152	71.3014	24.623	43.4799	2.47499	432.569	35.9955	29.7428
654	39	20.1	0.619447	11.8	0.625151	67	16	115	3.22	4.46	0.534078	3.26148	-0.204015	-0.207996	-0.272396	0.513415	1	0.49548	337.017	0.040881	4084.66	0.874051	191.047	77.47	2.15548	17.3184	9.64207
727	24	45.9	1.30067	50.7	3.21506	65	17	120	3.55	4.48	0.633624	3.26313	0.507189	0.114167	-0.198169	0.513634	1	2.54167	561.675	1.12093	1273.58	15.7696	90.5284	45.4821	31.388	245.221	5.82167
745	23	22.7	0.713354	52.9	2.19278	51.5	16	109	14.43	4.5	2.58232	3.4927	0.340996	-0.146695	0.41201	0.543161	1	2.3031	636.464	4.24623	345.21	7.65881	191.393	1.72079	851.842	7.10106	206.426
636	26	43	1.35003	25.5	1.25412	51.2	16	113	8.08	4.76	1.33619	3.52119	0.0983383	0.130342	0.125867	0.546689	1	0.356012	3709.61	0.901412	1465.11	2.69202	490.587	8.42592	156.739	8.44239	156.433
743	40.9	103	2.34362	10.8	0.967484	59	18	129	17.36	4.79	3.59318	3.58882	-0.0143561	0.369887	0.555479	0.554951	1	0.383425	264.542	0.91383	110.997	1.9047	53.2536	0.941529	107.731	1.03981	97.5491
659	30.28	29.4	0.563457	10.1	1.12132	58	19	136	9.01	4.81	1.8309	3.60349	0.0497302	-0.24914	0.262665	0.556724	1	1.35592	689.397	1.08075	864.92	2.3951	390.282	4.11513	227.153	4.03629	231.59
642	31	48.3	1.30961	13.1	0.894733	56.3	17	122	14.05	4.81	2.61028	3.52039	-0.0483067	0.11714	0.416687	0.546591	1	0.21708	3933.79	0.911534	936.823	1.6246	525.634	1.71233	498.704	1.42983	597.236
126	34.85	52.9	1.43433	11.4	0.778622	45.5	17	122	21.6101	4.87421	4.01483	3.56738	-0.108673	0.156649	0.603667	0.55235	0	0.180345	2450.07	0.636355	694.36	1.41052	313.259	0.767161	575.966	0.672008	657.52
700	28	29	0.917048	27	1.22535	48	16	111	7.07	4.92	1.19592	3.71064	0.0882588	-0.037608	0.077701	0.569449	1	0.474659	2456.38	0.72934	1598.63	2.98642	390.414	15.0353	77.5471	13.8906	83.9373
666	31.67	48.1	1.39082	56.8	3.47337	57	17	119	3.54	5.05	0.619898	3.67331	0.540752	0.143272	-0.20768	0.565057	1	3.07994	252.486	1.27137	611.654	26.2238	29.654	119.468	6.50919	808.447	0.961896
701	24	51.3	1.53727	48.6	2.76639	58	17	117	15.49	5.07	2.62442	3.68852	0.441913	0.18675	0.419033	0.566852	1	1.78411	800.172	7.18515	198.686	15.0488	94.8643	1.88237	758.402	13.5774	105.144
482	24.55	69.2	1.53461	18.7	1.73921	52.5	19	130	24.8629	5.66082	5.17953	4.25135	0.240352	0.185997	0.71429	0.628527	0	0.650152	2157.23	1.65343	848.257	8.23228	170.37	0.508476	2758.3	1.89071	741.802
332	24.74	34.1	0.8597	22.8	1.74772	62.9	18	125	29.787	7.55539	5.85686	5.58635	0.242472	-0.0656529	0.767665	0.747128	0	0.985922	1413.04	1.37957	1009.84	19.6729	70.8157	0.449544	3099.02	1.91357	728.036
685	32	16.9	0.533326	88.5	4.18525	60	16	112	6.59	9.11	1.09813	6.79728	0.621721	-0.273007	0.0406523	0.832335	1	25.6964	28.8019	8.81405	83.9688	305.766	2.42049	1345.88	0.549905	22726.7	0.0325655
687	30.41	14.7	0.453028	33.5	1.77479	55	16	115	5.23	9.2	0.867462	6.72773	0.249148	-0.343875	-0.0617497	0.827868	1	6.59984	139.448	0.720024	1278.2	38.8916	23.6641	4442.84	0.20715	8259.66	0.111425
663	28	15.6	0.432653	12.1	0.796093	51	17	121	10.04	9.79	1.82805	7.14585	-0.0990361	-0.36386	0.261988	0.854054	1	2.37265	491.41	0.684861	1702.45	13.5926	85.7775	136.146	8.56394	98.5611	11.8296
740	28	34.8	0.652357	26.2	2.95456	57.5	20	137	7.77	9.84	1.55599	7.34123	0.470493	-0.185515	0.192007	0.865769	1	5.68359	205.142	6.13548	190.033	164.748	7.07711	380.237	3.06636	3009.92	0.387367
